# Supplementary material for: Toxin import through the antibiotic efflux channel TolC
Source: Nat Commun. 2021 Jul 30;12:4625. doi: 10.1038/s41467-021-24930-y (PMC8324772; doi:10.1038/s41467-021-24930-y)
Supplement: Supplementary file 3 — Source Data [file 41467_2021_24930_MOESM3_ESM.xlsx]

## Sheet: Fig. 1b
Figure 1b
Titration of 84 µM KlebC1-254 into 7.6 µM KqTolC					Titration of 89 µM KlebC51-254 into 5.9 µM KqTolC					Titration of 84 µM KlebC1-254 into 5.0 µM KqTolC					Titration of 89 µM KlebC51-254 into 5.9 µM KqTolC
(Injections: 1 x 0.5 µl, 24 x 1.6 µl)					(Injections: 1 x 0.5 µl, 15 x 2.5 µl)					(Injections: 1 x 0.5 µl, 24 x 1.2 µl)					(Injections: 1 x 0.5 µl, 15 x 2.5 µl)
time (s)	cp (µcal.s-1)				time (s)	cp (µcal.s-1)				time (s)	cp (µcal.s-1)				time	cp (µcal.s-1)
5	0.00219				5	0.00278				5	0.000113298				5	0.00268
10	0.00197				10	0.00258				10	0.000504534				10	0.00225
15	0.00218				15	0.00224				15	-8.42311e-05				15	0.00185
20	0.00234				20	0.00186				20	-0.000242996				20	0.00197
25	0.0022				25	0.00161				25	-0.00012176				25	0.00189
30	0.00226				30	0.0009				30	-6.05249e-05				30	0.002
35	0.00207				35	0.00089				35	0.00044071				35	0.00186
40	0.002				40	0.00076				40	-5.80676e-05				40	0.00142
45	0.00209				45	0.0009				45	0.00026315				45	0.00155
50	0.00186				50	0.00089				50	-6.56328e-05				50	0.00154
55	0.00192				55	0.00081				55	0.000125585				55	0.0012
60	0.00178				60	0.00082				60	0.000196802				60	0.00117
65	0.00139				65	0.001				65	9.80194e-05				65	0.00102
70	0.00137				70	0.00066				70	-6.07877e-05				70	0.000272846
75	0.00203				75	0.00083				75	0.0012				75	0.000291868
80	0.00318				80	0.00114				80	0.00194				80	0.00060089
85	0.00352				85	0.00153				85	0.00241				85	0.000999912
90	0.00353				90	0.0014				90	0.00292				90	0.00115
95	0.00353				95	0.0016				95	0.00309				95	0.0012
100	0.00359				100	0.00176				100	0.00303				100	0.00107
105	0.00341				105	0.00156				105	0.00298				105	0.000851522
110	0.00312				110	0.0012				110	0.00314				110	0.00107
115	0.00288				115	0.00082				115	0.0033				115	0.000834001
120	0.00276				120	0.00081				120	0.00334				120	0.000680241
125	0.00245				125	0.00052				125	0.00367				125	0.00049648
130	0.00232				130	0.00034				130	0.00315				130	0.000720803
135	0.00227				135	0.0004				135	0.00321				135	0.000713041
140	0.00165				140	0.0003				140	0.00325				140	0.00063528
145	0.00155				145	3e-05				145	0.00286				145	0.000407518
150	0.00149				150	-0.00017				150	0.0026				150	0.000309756
155	0.00158				155	-0.00065				155	0.00263				155	0.000191995
160	0.0011				160	-0.00049				160	0.00213				160	0.000162412
165	0.00109				165	0.00015				165	0.00171				165	1.94306e-05
170	0.000942241				170	-0.00029				170	0.00176				170	-9.35507e-05
175	0.000631228				175	-0.00032				175	0.00194				175	-0.000296532
180	0.000510214				180	-0.00037				180	0.00195				180	-0.000329513
185	0.0005292				185	-3e-05				185	0.00177				185	-0.000362495
190	0.000328186				190	-0.00015				190	0.00142				190	-0.000436883
195	0.000174803				195	-0.00012				195	0.00159				195	-0.000366296
200	1.90512e-05				200	-0.00022				200	0.00121				200	-0.000215709
205	-0.000236701				205	5e-05				205	0.000935017				205	-0.000305122
210	-0.000362453				210	0.00013				210	0.000755599				210	-0.000424534
215	-0.000178205				215	4e-05				215	0.000886181				215	-8.39473e-05
220	-0.000363957				220	-0.0007				220	0.000646763				220	-0.000194032
225	-0.000171117				225	-0.0004				225	0.000457284				225	-0.000151028
230	-0.000442499				230	-2e-05				230	0.000357622				230	7.19748e-05
235	-0.000673881				235	-0.00013				235	0.00019796				235	-8.5022e-05
240	-0.000635263				240	-5e-05				240	0.000378297				240	0.000127981
245	-0.000486645				245	-0.0001				245	0.000798635				245	-1.90156e-05
250	-0.000718027				250	-0.00031				250	0.000418972				250	-3.60123e-05
255	-0.000699409				255	-0.00021				255	0.00011931				255	-0.000201327
260	-0.000577227				260	-0.00019				260	4.93641e-05				260	-0.000347004
265	-0.000665045				265	3e-05				265	0.000119418				265	-0.000202681
270	-0.000592863				270	-0.00023				270	0.000329472				270	-0.000318357
275	-0.000750682				275	-0.00017				275	6.95265e-05				275	-0.000394034
280	-0.0005485				280	-0.00029				280	-0.000340419				280	-0.000549711
285	-0.000396318				285	-0.0009				285	-3.65212e-07				285	-0.000613436
290	-0.000699458				290	-0.00079				290	0.000299447				290	-0.000578832
295	-0.000534373				295	-0.00067				295	-0.000110822				295	-0.000404228
300	-0.000669288				300	-0.00042				300	7.891e-05				300	-0.000329624
305	-0.000734203				305	-0.00046				305	-1.13585e-05				305	-0.00037502
310	-0.000739118				310	-0.00025				310	-6.16269e-05				310	-0.000450416
315	-0.000604032				315	-0.001				315	0.000368105				315	-0.000523217
320	-0.00060275				320	-0.00092				320	0.000167655				320	-0.000729224
325	-0.000575272				325	-0.00031				325	0.000157025				325	-0.00094523
330	-0.000537793				330	-0.00054				330	-0.000223605				330	-0.000791237
335	-0.000540314				335	-0.0004				335	0.000275765				335	-0.000417243
340	-0.000472836				340	-0.00113				340	0.000215135				340	-0.00066325
345	-0.000515357				345	-0.00134				345	0.000114504				345	-0.00104
350	-0.00064987				350	-0.0009				350	-1.62261e-05				350	-0.00080297
355	-0.000550361				355	-0.00052				355	-0.000477257				355	-0.000910271
360	-0.000340851				360	-0.00014				360	-0.000438288				360	-0.000797572
365	-0.000431341				365	-8e-05				365	-0.000279319				365	-0.000994873
370	-0.000641831				370	-0.00041				370	0.00028965				370	-0.00116
375	-0.000482322				375	-0.00025				375	-0.000621381				375	-0.000924589
380	-0.000642812				380	-0.00024				380	-7.24122e-05				380	-0.00127
385	-0.000641504				385	-0.00021				385	0.000436117				385	-0.00118
390	-6.0197e-05				390	-0.0005				390	0.000304646				390	-0.000961557
395	-0.00036889				395	-5e-05				395	-1.6825e-05				395	-0.00114
400	-7.58229e-06				400	-0.00035				400	0.000141704				400	-0.000979535
405	-0.000176275				405	-0.00033				405	0.000140233				405	-0.000832123
410	-0.000394968				410	-0.00045				410	-5.12379e-05				410	-0.00111
415	-0.000329909				415	-0.00023				415	-0.000473068				415	-0.000763526
420	-0.000166934				420	-2e-05				420	0.000164982				420	-0.000874228
425	-0.000343959				425	-0.00044				425	-0.000236968				425	-0.00070493
430	-0.000420983				430	-0.00041				430	0.000211082				430	-0.000415631
435	-0.000448008				435	-0.00025				435	0.000179132				435	-0.00053835
440	-0.000395033				440	-0.00025				440	0.000107182				440	-0.000500446
445	-0.000336251				445	-0.00031				445	4.49728e-05				445	-0.000672541
450	-0.000491662				450	-0.00074				450	-0.000527495				450	-0.000834636
455	-0.000387074				455	-0.00058				455	-0.000369964				455	-0.000806732
460	-0.000422486				460	-0.00015				460	-0.000382432				460	-0.000778827
465	-0.000337897				465	0.00054				465	3.51001e-05				465	-0.00042143
470	-0.000543309				470	0.00029				470	-1.73681e-05				470	-0.000284349
475	-9.08079e-05				475	5e-05				475	-0.000269976				475	-0.000257268
480	-0.00037457				480	-8e-05				480	7.6999e-05				480	-0.000430187
485	-0.000448331				485	-0.00011				485	0.000463974				485	-0.000343107
490	-9.20932e-05				490	-2e-05				490	0.000340948				490	-0.000186026
495	-0.000125855				495	-0.00029				495	0.000257923				495	-0.000308945
500	0.000110383				500	-0.00028				500	-0.000215103				500	-0.000131097
505	9.66215e-05				505	-0.00034				505	0.000111872				505	-6.40882e-05
510	-0.000105381				510	-0.00071				510	0.000678249				510	0.000112921
515	-0.000197383				515	-0.00102				515	0.000614627				515	0.000139929
520	-0.000209385				520	-0.00066				520	0.000431004				520	-0.000163062
525	-0.000131388				525	-0.00042				525	0.000787381				525	-0.000436053
530	-0.00011339				530	0.0002				530	0.000253759				530	-6.63144e-05
535	-0.000325392				535	8e-05				535	-0.000229864				535	-0.00029855
540	-0.000263468				540	-0.00044				540	-0.000323983				540	-0.000270785
545	-0.000393567				545	-0.00035				545	-0.000148267				545	-0.00034302
550	-0.000163667				550	-0.00023				550	0.000117448				550	-0.000455256
555	-0.000143767				555	-0.00033				555	0.000823164				555	-0.000667491
560	-0.000173867				560	-0.00036				560	-0.00012112				560	-0.000795204
565	-0.000313967				565	-0.00214				565	-0.000315405				565	-0.00381
570	-8.02095e-06				570	-0.01379				570	-0.000990064				570	-0.02665
575	0.000103971				575	-0.00444				575	-9.50981e-05				575	-0.02295
580	0.000265962				580	0.01045				580	-0.000130132				580	-0.00718
585	0.000107954				585	0.02044				585	-0.00135				585	0.00366
590	-0.000140055				590	0.02748				590	0.000189799				590	0.01233
595	-0.000148063				595	0.03206				595	0.000354765				595	0.01835
600	-0.000227996				600	0.03465				600	2.95346e-05				600	0.02248
605	-0.0002837				605	0.03629				605	0.000223715				605	0.0252
610	-0.000239404				610	0.03679				610	-5.21051e-05				610	0.02647
615	-0.000155108				615	0.03617				615	7.20751e-05				615	0.02736
620	-0.000110813				620	0.03511				620	-0.000243745				620	0.02757
625	-0.000126517				625	0.03383				625	-0.000279565				625	0.02731
630	-0.000282221				630	0.03216				630	-0.000215384				630	0.02668
635	-0.00014538				635	0.03062				635	-0.000181992				635	0.02546
640	-0.000258539				640	0.02856				640	-0.000128599				640	0.02438
645	-0.000451699				645	0.02651				645	0.000124794				645	0.02354
650	-0.000164858				650	0.02433				650	-7.18133e-05				650	0.02185
655	3.19831e-05				655	0.02277				655	-0.000308421				655	0.02064
660	5.8824e-05				660	0.02101				660	-0.000155028				660	0.01925
665	-9.71226e-06				665	0.01889				665	0.000407795				665	0.01794
670	9.99592e-05				670	0.01709				670	-0.000209571				670	0.01694
675	-0.000110369				675	0.01562				675	-0.000236938				675	0.01534
680	-5.0698e-05				680	0.01506				680	5.69527e-06				680	0.01433
685	7.89734e-05				685	0.01361				685	-0.000581671				685	0.01334
690	-2.13551e-05				690	0.01184				690	-0.000159038				690	0.0124
695	7.48819e-05				695	0.01098				695	-0.000276754				695	0.01151
700	0.000297685				700	0.01004				700	-0.00026482				700	0.01049
705	8.04875e-05				705	0.00862				705	4.71151e-05				705	0.00965
710	0.00012329				710	0.00814				710	0.00022905				710	0.00902
715	0.000226093				715	0.00802				715	0.000450984				715	0.00828
720	0.000198896				720	0.00735				720	8.29189e-05				720	0.0079
725	0.000120052				725	0.00623				725	0.000434701				725	0.00728
730	0.000166267				730	0.00572				730	-9.39748e-05				730	0.00638
735	0.000102482				735	0.00573				735	1.73495e-05				735	0.00599
740	0.000368697				740	0.00513				740	0.000188674				740	0.00547
745	6.4912e-05				745	0.00472				745	0.00102				745	0.00523
750	0.000101127				750	0.00413				750	0.000491322				750	0.00479
755	0.000197342				755	0.00361				755	0.000162646				755	0.00428
760	0.00028721				760	0.00331				760	1.33953e-05				760	0.00392
765	0.000167078				765	0.00311				765	3.41441e-05				765	0.00361
770	6.94609e-06				770	0.00296				770	1.48929e-05				770	0.0032
775	0.000236814				775	0.0028				775	0.000125642				775	0.003
780	0.000106682				780	0.0024				780	-0.00044361				780	0.0028
785	0.00017655				785	0.00181				785	-0.000482861				785	0.00259
790	0.000221806				790	0.0018				790	-2.25578e-05				790	0.00236
795	0.000235526				795	0.00172				795	0.000607596				795	0.00218
800	0.000239245				800	0.00225				800	7.7508e-06				800	0.00192
805	8.29639e-05				805	0.00196				805	0.000167905				805	0.00213
810	-3.33169e-05				810	0.00173				810	-0.000201941				810	0.00189
815	-0.000549598				815	0.00121				815	-0.00122				815	0.00169
820	-0.00542				820	0.00092				820	-0.00515				820	0.00167
825	0.00425				825	0.0017				825	0.00197				825	0.00161
830	0.01688				830	0.00174				830	0.00792				830	0.00151
835	0.02541				835	0.00141				835	0.01273				835	0.00149
840	0.0313				840	0.00122				840	0.01607				840	0.00126
845	0.03524				845	0.00097				845	0.0187				845	0.000809398
850	0.03733				850	0.00102				850	0.02069				850	0.000667387
855	0.03822				855	0.00104				855	0.02204				855	0.000755377
860	0.03851				860	0.0005				860	0.02262				860	0.000913366
865	0.03789				865	0.00046				865	0.02286				865	0.000951527
870	0.03707				870	0.00087				870	0.02234				870	0.000469999
875	0.0356				875	0.00129				875	0.0221				875	0.000738471
880	0.03384				880	0.00109				880	0.02222				880	0.000976943
885	0.03213				885	0.00118				885	0.02154				885	0.000795415
890	0.03026				890	0.00105				890	0.02051				890	0.000423888
895	0.02858				895	0.00101				895	0.01915				895	0.000392464
900	0.02644				900	0.00106				900	0.01805				900	0.0002714
905	0.02446				905	0.00102				905	0.01737				905	0.000390337
910	0.02264				910	0.00099				910	0.01648				910	0.000509273
915	0.02078				915	0.00075				915	0.01568				915	0.00028821
920	0.01927				920	0.00054				920	0.01548				920	0.000237146
925	0.01741				925	0.00062				925	0.0143				925	0.000326107
930	0.01618				930	0.0008				930	0.01287				930	3.5297e-05
935	0.01497				935	0.00079				935	0.01158				935	0.000284487
940	0.01363				940	0.00081				940	0.01099				940	0.000353678
945	0.01241				945	0.00089				945	0.0105				945	0.000162868
950	0.01103				950	0.00074				950	0.01018				950	0.000172058
955	0.01008				955	0.00104				955	0.0094				955	-6.87515e-05
960	0.00925				960	0.00047				960	0.00845				960	6.03829e-05
965	0.00854				965	0.00057				965	0.00768				965	1.95153e-05
970	0.00778				970	0.00046				970	0.00691				970	0.000158648
975	0.00695				975	0.00063				975	0.00684				975	-6.222e-05
980	0.00671				980	0.00056				980	0.00612				980	-1.30876e-05
985	0.00599				985	0.0003				985	0.00572				985	6.60447e-05
990	0.00536				990	0.00036				990	0.00526				990	0.000164833
995	0.00523				995	0.00073				995	0.00472				995	0.000253553
1000	0.00501				1000	0.00037				1000	0.00419				1000	0.000312273
1005	0.00446				1005	0.00013				1005	0.00371				1005	0.000190993
1010	0.00436				1010	0.00014				1010	0.00334				1010	-0.000100288
1015	0.00399				1015	0.00062				1015	0.00319				1015	-0.000311568
1020	0.00379				1020	0.00075				1020	0.00268				1020	-0.000243409
1025	0.00355				1025	0.00066				1025	0.00247				1025	-0.000105486
1030	0.00346				1030	0.00084				1030	0.00265				1030	0.000292436
1035	0.00326				1035	0.00097				1035	0.00244				1035	0.000420359
1040	0.00286				1040	0.00055				1040	0.00244				1040	-0.000211719
1045	0.00287				1045	0.0005				1045	0.00232				1045	9.62033e-05
1050	0.00275				1050	0.00072				1050	0.00169				1050	9.34416e-05
1055	0.00276				1055	0.0008				1055	0.00147				1055	0.00011017
1060	0.00258				1060	0.00087				1060	0.00122				1060	0.000116898
1065	0.0026				1065	0.00063				1065	0.00131				1065	3.62672e-06
1070	0.00241				1070	0.00015				1070	0.000927979				1070	-0.000129645
1075	0.00223				1075	0.00084				1075	0.00137				1075	-0.000302917
1080	0.00207				1080	0.00102				1080	0.00127				1080	0.000113101
1085	0.00197				1085	0.00068				1085	0.000738477				1085	-9.17757e-05
1090	0.00193				1090	0.0007				1090	0.000801976				1090	-0.000256653
1095	0.00176				1095	0.00071				1095	0.00103				1095	-0.000411529
1100	0.00185				1100	0.00058				1100	0.00118				1100	-0.000226406
1105	0.00195				1105	0.00083				1105	0.00109				1105	-0.000381283
1110	0.0018				1110	0.0008				1110	0.00093396				1110	-0.000106778
1115	0.00156				1115	0.0002				1115	0.000706565				1115	1.63666e-05
1120	0.00147				1120	0.00021				1120	0.00094917				1120	1.95113e-05
1125	0.0014				1125	0.00044				1125	0.000771774				1125	-0.000127344
1130	0.00142				1130	0.00052				1130	0.000494379				1130	-7.41993e-05
1135	0.00144				1135	0.00034				1135	0.000346059				1135	-0.000161055
1140	0.00103				1140	0.00039				1140	0.000597738				1140	-0.000198328
1145	0.00116				1145	0.00016				1145	0.000649418				1145	-0.000177476
1150	0.000990903				1150	-0.0002				1150	0.000391098				1150	-0.000196624
1155	0.000836809				1155	-0.00027				1155	0.000762777				1155	8.42274e-05
1160	0.000542715				1160	-0.00108				1160	0.000404457				1160	-0.000144921
1165	0.000745338				1165	-0.00053				1165	0.000355419				1165	0.000185931
1170	0.000916868				1170	-0.00082				1170	0.000366143				1170	0.000206649
1175	0.000698398				1175	-0.00102				1175	0.000636866				1175	-0.00021507
1180	0.000669927				1180	-0.00086				1180	0.000577589				1180	-0.000206789
1185	0.000271457				1185	-0.00029				1185	0.000588313				1185	-0.000318507
1190	0.000292986				1190	0.00032				1190	0.000459036				1190	-0.000380226
1195	0.000612401				1195	0.00012				1195	0.000539266				1195	-0.000241945
1200	0.000839701				1200	-8e-05				1200	0.000769002				1200	-0.000303663
1205	0.00105				1205	-0.0001				1205	0.000668738				1205	-0.000357969
1210	0.0009443				1210	5e-05				1210	0.000658474				1210	-0.000422493
1215	0.0007516				1215	-0.0003				1215	0.000318211				1215	-0.000107018
1220	0.00101				1220	0.00015				1220	0.000777947				1220	-0.000251542
1225	0.000705179				1225	0.00017				1225	0.000827428				1225	-0.000526067
1230	0.000608396				1230	-7e-05				1230	0.000746146				1230	-0.000620591
1235	0.000431612				1235	-0.00011				1235	0.000654864				1235	-0.000607438
1240	0.000404829				1240	-0.00033				1240	0.000233583				1240	-0.000474895
1245	0.000578045				1245	8e-05				1245	0.000142301				1245	-0.000312352
1250	0.000621262				1250	-0.00013				1250	0.000161019				1250	-0.000489809
1255	0.000434478				1255	0.00079				1255	0.000169737				1255	-0.000577266
1260	0.000553756				1260	0.00058				1260	0.000177406				1260	-0.000674723
1265	0.000723034				1265	0.00014				1265	0.000265074				1265	-0.000594094
1270	0.000482311				1270	0.00032				1270	0.000242743				1270	-0.00103
1275	0.000591589				1275	0.00031				1275	0.000420412				1275	-0.000594793
1280	0.000230867				1280	7e-05				1280	0.000738081				1280	-0.000595143
1285	0.000220144				1285	0.00011				1285	0.00093575				1285	-0.000565493
1290	-2.34525e-05				1290	-0.00013				1290	0.000902609				1290	-0.000445843
1295	-0.000178008				1295	4e-05				1295	0.00124				1295	-0.000567593
1300	-0.000122563				1300	-6e-05				1300	0.000935787				1300	-0.000250579
1305	-0.000247118				1305	-9e-05				1305	0.000512375				1305	-9.35645e-05
1310	-0.000101673				1310	-0.00039				1310	0.000518964				1310	-0.00050655
1315	-0.000106228				1315	-0.00771				1315	0.000695553				1315	-0.01164
1320	-0.000132661				1320	-0.01627				1320	-0.000128414				1320	-0.03205
1325	-0.000290972				1325	-0.00218				1325	0.000277064				1325	-0.01945
1330	-0.000419282				1330	0.00946				1330	0.000692542				1330	-0.00715
1335	-0.000127593				1335	0.01796				1335	0.00062802				1335	0.00297
1340	-0.000365904				1340	0.02424				1340	0.000543497				1340	0.01031
1345	-0.000134214				1345	0.02838				1345	0.000438975				1345	0.01592
1350	9.65653e-05				1350	0.03127				1350	0.000404167				1350	0.01979
1355	-9.53847e-05				1355	0.03317				1355	0.000548503				1355	0.02261
1360	2.26653e-05				1360	0.0337				1360	0.000502839				1360	0.02459
1365	-3.92847e-05				1365	0.03372				1365	0.000567175				1365	0.02568
1370	-0.000181235				1370	0.03336				1370	6.15103e-05				1370	0.0259
1375	-0.000173185				1375	0.03245				1375	0.000265846				1375	0.02619
1380	-7.51347e-05				1380	0.03093				1380	0.000450182				1380	0.02608
1385	-0.000140575				1385	0.02984				1385	0.000463344				1385	0.02526
1390	-1.60163e-05				1390	0.02865				1390	0.000116507				1390	0.02448
1395	-7.14571e-05				1395	0.02667				1395	-9.03301e-05				1395	0.02317
1400	-0.000196898				1400	0.02499				1400	-0.000167167				1400	0.02218
1405	-0.000372339				1405	0.02355				1405	-0.000214005				1405	0.0213
1410	-0.00031778				1410	0.02251				1410	-8.41962e-07				1410	0.01995
1415	-0.000545703				1415	0.02099				1415	4.14179e-05				1415	0.01865
1420	-0.000454455				1420	0.01929				1420	-6.66232e-05				1420	0.01773
1425	-0.000483206				1425	0.01794				1425	-8.46644e-05				1425	0.01656
1430	-0.000321957				1430	0.01663				1430	-9.27055e-05				1430	0.0157
1435	-0.000290709				1435	0.01553				1435	-7.4661e-07				1435	0.01452
1440	-0.00030946				1440	0.01446				1440	0.000311212				1440	0.01372
1445	-0.000599739				1445	0.01333				1445	-4.74457e-05				1445	0.01272
1450	-0.000111546				1450	0.01237				1450	0.000143279				1450	0.01192
1455	9.66478e-05				1455	0.01116				1455	0.000114005				1455	0.01126
1460	5.48413e-05				1460	0.01061				1460	-8.52703e-05				1460	0.01044
1465	-0.000156965				1465	0.00998				1465	0.000355455				1465	0.00961
1470	-6.87717e-05				1470	0.00858				1470	0.00030618				1470	0.00915
1475	-0.000321262				1475	0.00795				1475	0.000266584				1475	0.00835
1480	-0.000355802				1480	0.00783				1480	-3.39737e-05				1480	0.00791
1485	-0.000360342				1485	0.00707				1485	-0.000294532				1485	0.00762
1490	-7.48818e-05				1490	0.00676				1490	0.00010491				1490	0.0071
1495	-0.000279422				1495	0.0063				1495	-4.56477e-05				1495	0.00617
1500	-0.000173962				1500	0.00576				1500	-0.000106206				1500	0.00588
1505	-0.000358502				1505	0.00555				1505	-2.67637e-05				1505	0.00549
1510	8.45911e-05				1510	0.00536				1510	-0.000248675				1510	0.00511
1515	0.000267684				1515	0.0049				1515	-0.000350586				1515	0.00498
1520	0.000490777				1520	0.00486				1520	-0.000392497				1520	0.00478
1525	0.00038387				1525	0.0043				1525	-7.44083e-05				1525	0.00432
1530	0.000396963				1530	0.00404				1530	0.000303681				1530	0.00391
1535	0.000690056				1535	0.0039				1535	0.000151769				1535	0.00374
1540	0.000481647				1540	0.00387				1540	-6.90516e-06				1540	0.00352
1545	0.000612736				1545	0.00362				1545	-0.000114501				1545	0.00331
1550	0.000403826				1550	0.00324				1550	-5.20965e-05				1550	0.00341
1555	0.000534915				1555	0.0027				1555	-0.000179692				1555	0.003
1560	0.000536004				1560	0.00292				1560	0.000272712				1560	0.00282
1565	-0.00235				1565	0.00265				1565	-0.00262				1565	0.00258
1570	-0.00211				1570	0.00238				1570	-0.00288				1570	0.00219
1575	0.0099				1575	0.00189				1575	0.00383				1575	0.00196
1580	0.01957				1580	0.00182				1580	0.00843				1580	0.00182
1585	0.02649				1585	0.00206				1585	0.01256				1585	0.00195
1590	0.03123				1590	0.00186				1590	0.01551				1590	0.00171
1595	0.0343				1595	0.00173				1595	0.01815				1595	0.00158
1600	0.03625				1600	0.00147				1600	0.01986				1600	0.00161
1605	0.03736				1605	0.00131				1605	0.02117				1605	0.00129
1610	0.03704				1610	0.00102				1610	0.02196				1610	0.00129
1615	0.03679				1615	0.00069				1615	0.02223				1615	0.0012
1620	0.0361				1620	0.00079				1620	0.0222				1620	0.000936067
1625	0.0346				1625	0.00094				1625	0.02236				1625	0.000759515
1630	0.03328				1630	0.00088				1630	0.02189				1630	0.00084309
1635	0.03184				1635	0.00106				1635	0.02113				1635	0.000677814
1640	0.0303				1640	0.00079				1640	0.02009				1640	0.000222538
1645	0.0284				1645	0.00039				1645	0.01963				1645	0.000127261
1650	0.02662				1650	0.00052				1650	0.01926				1650	0.000341985
1655	0.0249				1655	3e-05				1655	0.01877				1655	0.000256709
1660	0.02319				1660	0.00059				1660	0.0175				1660	-1.85677e-05
1665	0.02161				1665	0.00086				1665	0.01661				1665	-9.30021e-05
1670	0.02028				1670	0.00091				1670	0.01589				1670	-2.74093e-05
1675	0.01851				1675	0.00067				1675	0.01489				1675	-7.18165e-05
1680	0.01685				1680	0.00048				1680	0.01423				1680	-0.000146224
1685	0.01548				1685	0.00046				1685	0.01329				1685	0.000129369
1690	0.01453				1690	0.00029				1690	0.01248				1690	-6.50382e-05
1695	0.01335				1695	0.00069				1695	0.0112				1695	-0.000249098
1700	0.01245				1700	0.00064				1700	0.01119				1700	-0.000153091
1705	0.01138				1705	5e-05				1705	0.01049				1705	-4.70841e-05
1710	0.01044				1710	-4e-05				1710	0.00911				1710	6.89229e-05
1715	0.00997				1715	0.00062				1715	0.00904				1715	-0.00034507
1720	0.0089				1720	0.00056				1720	0.00846				1720	-0.000199063
1725	0.00812				1725	0.00064				1725	0.00836				1725	-0.000183064
1730	0.00759				1730	0.00017				1730	0.00792				1730	2.93119e-06
1735	0.00659				1735	0.00015				1735	0.00748				1735	-0.000271073
1740	0.00606				1740	0.0002				1740	0.00686				1740	0.000214922
1745	0.00538				1745	0.00063				1745	0.00662				1745	-0.000159082
1750	0.00497				1750	0.00037				1750	0.00584				1750	-0.000383087
1755	0.00503				1755	0.00042				1755	0.00565				1755	-0.000157317
1760	0.00443				1760	0.00052				1760	0.00519				1760	-0.000221711
1765	0.00401				1765	0.00067				1765	0.00443				1765	-0.000276105
1770	0.0037				1770	0.00033				1770	0.00419				1770	-0.000220499
1775	0.00319				1775	0.00032				1775	0.0039				1775	-0.000194893
1780	0.00278				1780	0.00024				1780	0.00362				1780	-0.000179287
1785	0.00271				1785	0.00015				1785	0.00379				1785	-0.000223996
1790	0.00242				1790	0.00025				1790	0.00337				1790	-0.000179092
1795	0.0022				1795	0.00018				1795	0.00276				1795	0.000105811
1800	0.00194				1800	3e-05				1800	0.00265				1800	4.07139e-05
1805	0.00195				1805	-0.00079				1805	0.00254				1805	-0.000374383
1810	0.00185				1810	-0.00105				1810	0.00249				1810	-0.00030948
1815	0.00153				1815	-0.00093				1815	0.00242				1815	-2.48797e-05
1820	0.00139				1820	-0.00122				1820	0.00197				1820	-0.000100931
1825	0.00125				1825	-0.0013				1825	0.00185				1825	-7.69814e-05
1830	0.00113				1830	-0.00081				1830	0.00154				1830	-0.000243032
1835	0.000911357				1835	-0.00058				1835	0.00174				1835	-0.000129083
1840	0.000919211				1840	-0.0009				1840	0.00165				1840	-0.000125134
1845	0.000647065				1845	-0.00131				1845	0.0011				1845	6.85987e-05
1850	0.000829298				1850	-0.00104				1850	0.00131				1850	-0.000198606
1855	0.000584668				1855	-0.00084				1855	0.00134				1855	-0.000405811
1860	0.000530038				1860	-0.00027				1860	0.00107				1860	-0.000253017
1865	0.000535408				1865	-0.00027				1865	0.00118				1865	-0.000120222
1870	0.000350778				1870	-0.00041				1870	0.000805837				1870	-0.000207427
1875	0.000566148				1875	-0.00027				1875	0.000971388				1875	7.52939e-05
1880	0.000471518				1880	-0.00035				1880	0.000846939				1880	-8.32093e-05
1885	0.00044208				1885	-0.00049				1885	0.000971123				1885	-0.000241713
1890	0.000342642				1890	-0.00031				1890	0.000905307				1890	-0.000170216
1895	0.000423205				1895	-0.00028				1895	0.000749491				1895	-6.87189e-05
1900	0.000223767				1900	-0.00025				1900	0.000733675				1900	9.27779e-05
1905	-0.00015567				1905	-0.00056				1905	0.000867859				1905	-0.000115725
1910	-3.51081e-05				1910	-0.00067				1910	0.00129				1910	-0.000225519
1915	9.49202e-06				1915	-0.00075				1915	0.000908793				1915	-6.54152e-05
1920	0.000365438				1920	-0.00056				1920	0.000749732				1920	4.46891e-05
1925	0.000401384				1925	0.00013				1925	0.000920671				1925	2.47934e-05
1930	0.00041733				1930	-0.00074				1930	0.00109				1930	-1.51023e-05
1935	0.000413276				1935	-0.00049				1935	0.00103				1935	0.000145002
1940	0.000309222				1940	-0.00029				1940	0.000883487				1940	1.39409e-05
1945	0.000273693				1945	-0.00042				1945	0.000708957				1945	-4.74173e-05
1950	0.000246688				1950	-0.00051				1950	0.00102				1950	-0.000118776
1955	0.000269683				1955	-0.00072				1955	0.00107				1955	-5.01337e-05
1960	0.000142678				1960	-0.00059				1960	0.00112				1960	-0.000221492
1965	0.000275674				1965	-0.00076				1965	0.00114				1965	-0.00038285
1970	0.000298669				1970	0.00023				1970	0.00113				1970	-0.00024522
1975	9.48844e-05				1975	0.00044				1975	0.0015				1975	-0.000168095
1980	0.000130761				1980	0.00057				1980	0.00157				1980	-0.00013097
1985	0.000256637				1985	0.00011				1985	0.00131				1985	-6.38455e-05
1990	-8.74862e-05				1990	0.00042				1990	0.00118				1990	-2.67207e-05
1995	-4.16097e-05				1995	0.00047				1995	0.000980049				1995	-0.000109596
2000	-0.000215733				2000	0.00013				2000	0.000775601				2000	-0.000253285
2005	0.000230143				2005	9e-05				2005	0.000741152				2005	-3.76774e-05
2010	0.00034358				2010	-0.00049				2010	0.000791152				2010	-0.00047207
2015	0.000397017				2015	0.0002				2015	0.000431152				2015	-0.000406462
2020	0.000410453				2020	0.00063				2020	0.000651152				2020	-0.000320854
2025	0.00034389				2025	0.00053				2025	0.000991152				2025	-0.000315247
2030	0.000497327				2030	0.00031				2030	0.000981152				2030	-0.000290224
2035	1.07635e-05				2035	0.00017				2035	0.000611152				2035	-0.000606057
2040	-0.000130996				2040	0.0001				2040	0.000768586				2040	-0.00066189
2045	-0.000131153				2045	-0.00016				2045	0.000811831				2045	-0.000477723
2050	-4.13112e-05				2050	-0.00033				2050	0.000725076				2050	-0.000393556
2055	-0.000141469				2055	5e-05				2055	0.000358321				2055	-0.000119389
2060	0.000108373				2060	-0.00143				2060	0.000451566				2060	-0.0016
2065	1.82154e-05				2065	-0.01533				2065	0.000504811				2065	-0.02361
2070	0.000192927				2070	-0.01417				2070	0.000393526				2070	-0.03129
2075	0.000252508				2075	-0.00118				2075	0.000557709				2075	-0.01737
2080	0.000392089				2080	0.00761				2080	0.000281893				2080	-0.00726
2085	0.000381669				2085	0.01449				2085	0.000426077				2085	0.000949106
2090	0.00053125				2090	0.01971				2090	0.000480261				2090	0.00718
2095	0.000260831				2095	0.02363				2095	0.000724445				2095	0.01207
2100	0.000158795				2100	0.02649				2100	0.000680083				2100	0.01585
2105	0.000181909				2105	0.02819				2105	0.000440083				2105	0.01835
2110	-0.000144977				2110	0.02935				2110	0.000740083				2110	0.02039
2115	-3.18629e-05				2115	0.02954				2115	0.000680083				2115	0.02188
2120	0.000121251				2120	0.02927				2120	0.000790083				2120	0.02262
2125	-0.000245635				2125	0.02943				2125	0.000580083				2125	0.02293
2130	-0.000112521				2130	0.02904				2130	0.000260083				2130	0.02297
2135	-0.000130449				2135	0.02771				2135	0.000202389				2135	0.02267
2140	-0.000388377				2140	0.02649				2140	0.000264695				2140	0.02204
2145	-9.63057e-05				2145	0.02592				2145	0.000507002				2145	0.0217
2150	-1.4234e-05				2150	0.02498				2150	0.000209308				2150	0.02117
2155	0.000117838				2155	0.02439				2155	0.000361614				2155	0.02048
2160	3.99095e-05				2160	0.02317				2160	0.00049392				2160	0.01961
2165	6.43564e-05				2165	0.02182				2165	0.000497767				2165	0.0188
2170	0.000209595				2170	0.02087				2170	0.000295461				2170	0.01799
2175	0.000264834				2175	0.01998				2175	0.000113155				2175	0.01699
2180	0.000410072				2180	0.01869				2180	-6.91515e-05				2180	0.01628
2185	0.000335311				2185	0.01718				2185	0.000318542				2185	0.0154
2190	0.00034055				2190	0.0165				2190	0.000576236				2190	0.01431
2195	0.000337503				2195	0.0157				2195	0.000320083				2195	0.01368
2200	0.000466171				2200	0.0142				2200	0.000330083				2200	0.01297
2205	0.000214839				2205	0.01361				2205	-0.000129917				2205	0.01207
2210	0.000343507				2210	0.01247				2210	2.0083e-05				2210	0.01113
2215	0.000532176				2215	0.01148				2215	0.000210083				2215	0.01029
2220	0.000660844				2220	0.0102				2220	0.000480083				2220	0.0101
2225	0.000540414				2225	0.00987				2225	0.000157348				2225	0.00924
2230	0.000302691				2230	0.00953				2230	1.64094e-05				2230	0.00874
2235	0.000674968				2235	0.00862				2235	-0.000134529				2235	0.00841
2240	0.000667244				2240	0.00799				2240	0.000434532				2240	0.00778
2245	0.000819521				2245	0.00749				2245	0.000153593				2245	0.00721
2250	0.000841798				2250	0.00686				2250	3.2654e-05				2250	0.00639
2255	0.000484075				2255	0.00637				2255	0.000221715				2255	0.00612
2260	0.000370013				2260	0.0058				2260	4.96023e-06				2260	0.00573
2265	0.000455951				2265	0.00532				2265	-0.000191795				2265	0.00516
2270	0.000561889				2270	0.0047				2270	0.00035145				2270	0.00472
2275	0.000667827				2275	0.00445				2275	0.000544695				2275	0.00432
2280	0.000933764				2280	0.0045				2280	0.00041794				2280	0.004
2285	0.000759702				2285	0.00394				2285	0.000111186				2285	0.00358
2290	0.000516563				2290	0.00361				2290	0.00043961				2290	0.00319
2295	0.000427065				2295	0.00295				2295	0.000519761				2295	0.00316
2300	0.000257566				2300	0.00285				2300	0.000219912				2300	0.00314
2305	1.8068e-05				2305	0.00275				2305	0.000230063				2305	0.00283
2310	-0.00060143				2310	0.00271				2310	-0.000239786				2310	0.00261
2315	-0.00646				2315	0.00224				2315	-0.0046				2315	0.0023
2320	-0.000766593				2320	0.00179				2320	-0.000811785				2320	0.00234
2325	0.00965				2325	0.00182				2325	0.00405				2325	0.00221
2330	0.01756				2330	0.00157				2330	0.00834				2330	0.00196
2335	0.02377				2335	0.00145				2335	0.01174				2335	0.00179
2340	0.02793				2340	0.00149				2340	0.01435				2340	0.00155
2345	0.03063				2345	0.00176				2345	0.01643				2345	0.00134
2350	0.03245				2350	0.00139				2350	0.01791				2350	0.00119
2355	0.03317				2355	0.00104				2355	0.01858				2355	0.00104
2360	0.03338				2360	0.0009				2360	0.01929				2360	0.00068596
2365	0.03314				2365	0.00072				2365	0.02021				2365	0.000890125
2370	0.03239				2370	0.00055				2370	0.02019				2370	0.00105
2375	0.03126				2375	0.00062				2375	0.02068				2375	0.0006114
2380	0.03037				2380	-0.00013				2380	0.02043				2380	0.000927057
2385	0.02891				2385	-0.00012				2385	0.01987				2385	0.000832714
2390	0.02728				2390	0.00036				2390	0.0194				2390	0.000688371
2395	0.02569				2395	0.00053				2395	0.01883				2395	0.000874028
2400	0.02408				2400	7e-05				2400	0.01801				2400	0.00091101
2405	0.0224				2405	-0.00077				2405	0.0174				2405	0.000928238
2410	0.02101				2410	-0.00018				2410	0.01715				2410	0.000875466
2415	0.01945				2415	0.00016				2415	0.01671				2415	0.000912693
2420	0.01818				2420	6e-05				2420	0.01619				2420	0.000819921
2425	0.01659				2425	-8e-05				2425	0.01543				2425	0.000897149
2430	0.01526				2430	-0.0003				2430	0.01455				2430	0.000885336
2435	0.01415				2435	-0.0002				2435	0.01382				2435	0.000663909
2440	0.01279				2440	-0.00016				2440	0.01302				2440	0.000602481
2445	0.01181				2445	-6e-05				2445	0.01201				2445	0.000301054
2450	0.01112				2450	-2e-05				2450	0.01133				2450	0.000319627
2455	0.00982				2455	-5e-05				2455	0.01101				2455	0.000478199
2460	0.00895				2460	-0.00019				2460	0.01013				2460	0.000467266
2465	0.00801				2465	-5e-05				2465	0.00971				2465	0.000306686
2470	0.00765				2470	-0.00012				2470	0.00919				2470	0.000316106
2475	0.00697				2475	-0.00022				2475	0.00841				2475	0.000155526
2480	0.00624				2480	-0.00051				2480	0.00796				2480	0.000484946
2485	0.00556				2485	-0.0005				2485	0.00715				2485	0.000264366
2490	0.0047				2490	-0.00051				2490	0.00661				2490	0.000223873
2495	0.00426				2495	-0.00061				2495	0.00627				2495	0.000163485
2500	0.00378				2500	-0.00032				2500	0.00639				2500	0.000193098
2505	0.00334				2505	-0.00011				2505	0.00617				2505	-0.00018729
2510	0.00299				2510	-0.00022				2510	0.00596				2510	-0.000147677
2515	0.00269				2515	-8e-05				2515	0.00544				2515	-0.000398065
2520	0.00227				2520	0.00024				2520	0.00493				2520	-0.000168622
2525	0.00208				2525	-4e-05				2525	0.00491				2525	-0.000339536
2530	0.00162				2530	9e-05				2530	0.00445				2530	-0.000220449
2535	0.00115				2535	-0.00056				2535	0.00408				2535	-0.000371363
2540	0.00096017				2540	-1e-05				2540	0.00398				2540	-0.000562276
2545	0.000845579				2545	1e-05				2545	0.00399				2545	-0.00054319
2550	0.000850989				2550	-0.00016				2550	0.00396				2550	-0.00012433
2555	0.000756399				2555	-0.00018				2555	0.00348				2555	-0.000266417
2560	0.000581809				2560	-0.00044				2560	0.00303				2560	-0.000288504
2565	0.000347219				2565	-0.00024				2565	0.00311				2565	-7.05906e-05
2570	0.000286618				2570	-0.00021				2570	0.00291				2570	-0.000192678
2575	0.000280006				2575	-0.00044				2575	0.00292				2575	-0.000334765
2580	3.39415e-06				2580	-0.00066				2580	0.00274				2580	-0.000396958
2585	5.67821e-05				2585	-0.00038				2585	0.00275				2585	-0.000400753
2590	1.70068e-07				2590	-0.00075				2590	0.00253				2590	-0.000204548
2595	-0.000236442				2595	-0.00103				2595	0.00206				2595	-0.000188343
2600	0.000120582				2600	-0.00139				2600	0.00207				2600	-0.000102138
2605	0.000178514				2605	-0.00097				2605	0.00186				2605	-2.59329e-05
2610	8.64453e-05				2610	-0.00023				2610	0.00196				2610	-0.000369728
2615	-5.5623e-05				2615	-0.00043				2615	0.0014				2615	-0.000325524
2620	-0.000227691				2620	-0.00047				2620	0.00191				2620	-0.000651465
2625	6.02404e-05				2625	-0.00063				2625	0.002				2625	-0.000537407
2630	1.81721e-05				2630	-0.00075				2630	0.0019				2630	-0.000553348
2635	2.22972e-05				2635	-0.0007				2635	0.00168				2635	-0.00074929
2640	-0.000393578				2640	-0.00058				2640	0.00151				2640	-0.000555231
2645	-0.000479453				2645	-0.00086				2645	0.00134				2645	-0.000543141
2650	-0.000115328				2650	-0.001				2650	0.00119				2650	-0.000501535
2655	-0.000291202				2655	-0.00099				2655	0.00139				2655	-0.00037993
2660	-7.70774e-05				2660	-0.00069				2660	0.00133				2660	-0.000208325
2665	-0.000108504				2665	-0.00066				2665	0.00111				2665	-0.00033672
2670	8.82199e-05				2670	-0.00103				2670	0.00111				2670	-0.000395115
2675	0.000134943				2675	-0.00091				2675	0.00106				2675	-0.000405243
2680	0.000471667				2680	-0.00085				2680	0.000744396				2680	-0.000586217
2685	9.83902e-05				2685	-0.00088				2685	0.000614396				2685	-0.000507192
2690	4.51137e-05				2690	-0.00111				2690	0.000804396				2690	-0.000518166
2695	0.000156316				2695	-0.00115				2695	0.000984396				2695	-0.00073914
2700	4.19966e-05				2700	-0.00119				2700	0.000574396				2700	-0.000780115
2705	-0.000162323				2705	-0.00085				2705	0.000744396				2705	-0.000712461
2710	-0.000256642				2710	-0.00096				2710	0.000504396				2710	-0.000415969
2715	-0.000270961				2715	-0.00164				2715	0.000514396				2715	-0.000469476
2720	-0.00015528				2720	-0.00168				2720	0.000524396				2720	-0.000392984
2725	6.5123e-05				2725	-0.00123				2725	0.000410782				2725	-0.000376491
2730	1.96935e-05				2730	-0.00108				2730	0.000646329				2730	-0.000509998
2735	7.4264e-05				2735	-0.00116				2735	0.000251877				2735	-0.000574446
2740	5.88345e-05				2740	-0.00124				2740	0.000317424				2740	-0.000260239
2745	0.000113405				2745	-0.00172				2745	0.000272971				2745	-0.000236032
2750	-5.20245e-05				2750	-0.00102				2750	0.000508518				2750	-0.000341824
2755	-0.000337454				2755	-0.001				2755	0.000514065				2755	-0.000537617
2760	-0.000116195				2760	-0.00103				2760	0.000558684				2760	-0.00018341
2765	-4.49354e-05				2765	-0.001				2765	0.000373303				2765	-0.000309732
2770	-0.000193676				2770	-0.0012				2770	0.000167922				2770	-0.000387407
2775	-0.000232417				2775	-0.00134				2775	0.000232542				2775	-0.000435082
2780	-0.000191158				2780	-0.00123				2780	0.000777161				2780	-0.000282757
2785	-9.98984e-05				2785	-0.00095				2785	0.00084178				2785	-0.000310432
2790	-0.000287399				2790	-0.00094				2790	0.000586951				2790	-0.000548107
2795	0.000135514				2795	-0.00093				2795	0.000518973				2795	-0.000465985
2800	0.000218427				2800	-0.00133				2800	0.000670996				2800	-0.00025501
2805	-9.866e-05				2805	-0.00165				2805	0.000683018				2805	-0.000544035
2810	-0.000105747				2810	-0.00596				2810	0.00066504				2810	-0.00754
2815	-0.000132834				2815	-0.02028				2815	0.000587062				2815	-0.03341
2820	-0.000268329				2820	-0.01297				2820	0.000573073				2820	-0.02832
2825	-9.2233e-05				2825	-0.00339				2825	0.000603073				2825	-0.01722
2830	-0.000296137				2830	0.00325				2830	0.000473073				2830	-0.00872
2835	-0.00017004				2835	0.00808				2835	0.000543073				2835	-0.00147
2840	-0.000143944				2840	0.01324				2840	0.000253073				2840	0.00402
2845	-0.000257847				2845	0.0173				2845	0.000173073				2845	0.00835
2850	-0.000115588				2850	0.01958				2850	8.60787e-05				2850	0.01198
2855	-0.000134842				2855	0.02137				2855	2.81009e-05				2855	0.01482
2860	-5.4096e-05				2860	0.02256				2860	-0.000169877				2860	0.01692
2865	-3.34979e-06				2865	0.02328				2865	0.000162145				2865	0.01852
2870	-8.26036e-05				2870	0.02347				2870	0.000454167				2870	0.01956
2875	-9.18574e-05				2875	0.02405				2875	5.61895e-05				2875	0.02034
2880	-7.11112e-05				2880	0.0243				2880	-0.000131788				2880	0.02053
2885	-0.000153465				2885	0.02381				2885	-0.000320694				2885	0.02062
2890	-0.000245819				2890	0.02287				2890	-0.0001696				2890	0.02061
2895	-0.000158173				2895	0.02277				2895	-2.85057e-05				2895	0.02038
2900	-0.000180527				2900	0.02163				2900	0.000322589				2900	0.02005
2905	-0.000562881				2905	0.02075				2905	0.000143683				2905	0.01954
2910	-0.000525235				2910	0.01993				2910	0.000234777				2910	0.01898
2915	-0.000262365				2915	0.01919				2915	0.000396711				2915	0.01835
2920	0.000182246				2920	0.01845				2920	0.000592258				2920	0.01756
2925	0.000106858				2925	0.01757				2925	-0.000112195				2925	0.01705
2930	6.14695e-05				2930	0.01695				2930	-0.000166648				2930	0.01615
2935	0.000156081				2935	0.01519				2935	0.000188899				2935	0.01535
2940	6.92574e-07				2940	0.01449				2940	0.000334446				2940	0.01482
2945	0.000245067				2945	0.01369				2945	0.000521673				2945	0.01398
2950	-0.000160796				2950	0.01362				2950	-3.94214e-05				2950	0.01357
2955	-0.000246659				2955	0.01297				2955	0.000159484				2955	0.01277
2960	-0.000232522				2960	0.01225				2960	0.00030839				2960	0.01164
2965	-0.000178385				2965	0.01161				2965	0.000557296				2965	0.01126
2970	-0.000114248				2970	0.01059				2970	0.000296202				2970	0.01069
2975	2.97862e-05				2975	0.0099				2975	0.000177881				2975	0.01004
2980	-0.000166488				2980	0.00923				2980	-4.21189e-05				2980	0.00947
2985	-0.000142761				2985	0.00869				2985	-3.21189e-05				2985	0.0085
2990	-6.90353e-05				2990	0.00813				2990	-2.21189e-05				2990	0.00795
2995	7.46909e-05				2995	0.00754				2995	-6.21189e-05				2995	0.00752
3000	0.000208417				3000	0.00727				3000	-2.21189e-05				3000	0.00708
3005	0.000312143				3005	0.00647				3005	0.000157881				3005	0.00642
3010	0.000275539				3010	0.00591				3010	0.000258975				3010	0.00611
3015	0.000138934				3015	0.00578				3015	0.00018007				3015	0.00567
3020	3.23294e-05				3020	0.00549				3020	0.000321164				3020	0.00528
3025	-0.000234275				3025	0.00526				3025	0.000412258				3025	0.00495
3030	0.00013912				3030	0.00489				3030	6.33521e-05				3030	0.00466
3035	0.000102516				3035	0.00432				3035	0.000284446				3035	0.0043
3040	0.000105709				3040	0.00404				3040	0.000404623				3040	0.00406
3045	0.000228834				3045	0.00357				3045	1.11603e-05				3045	0.00366
3050	0.000231959				3050	0.00356				3050	7.69772e-06				3050	0.003
3055	0.000345085				3055	0.0035				3055	0.000354235				3055	0.00283
3060	-0.00194				3060	0.0033				3060	-0.00185				3060	0.00259
3065	-0.00775				3065	0.00288				3065	-0.0052				3065	0.0021
3070	0.00143				3070	0.00259				3070	-2.44214e-05				3070	0.00228
3075	0.01048				3075	0.0028				3075	0.0042				3075	0.00222
3080	0.01756				3080	0.00233				3080	0.00745				3080	0.00172
3085	0.02285				3085	0.00212				3085	0.01078				3085	0.00171
3090	0.02669				3090	0.00221				3090	0.01325				3090	0.00147
3095	0.02918				3095	0.0023				3095	0.01532				3095	0.00157
3100	0.03124				3100	0.00201				3100	0.01639				3100	0.00148
3105	0.03244				3105	0.00206				3105	0.01782				3105	0.00111
3110	0.03273				3110	0.00174				3110	0.01865				3110	0.000771943
3115	0.03272				3115	0.00181				3115	0.01883				3115	0.000853296
3120	0.03227				3120	0.0013				3120	0.01888				3120	0.00096465
3125	0.03177				3125	0.0017				3125	0.0187				3125	0.000536003
3130	0.03113				3130	0.00105				3130	0.0186				3130	0.000667357
3135	0.02976				3135	0.00101				3135	0.01855				3135	0.000761727
3140	0.02869				3140	0.001				3140	0.01866				3140	0.000617277
3145	0.02753				3145	0.0015				3145	0.01817				3145	0.000372827
3150	0.02592				3150	0.00134				3150	0.01752				3150	0.000188376
3155	0.02437				3155	0.0013				3155	0.01683				3155	8.39263e-05
3160	0.02312				3160	0.00096				3160	0.01652				3160	0.000459476
3165	0.02171				3165	0.00102				3165	0.01605				3165	0.000457205
3170	0.02083				3170	0.0004				3170	0.01519				3170	0.000436457
3175	0.01952				3175	0.00037				3175	0.01482				3175	0.000135709
3180	0.01858				3180	0.0007				3180	0.01411				3180	-1.50392e-05
3185	0.01739				3185	0.00072				3185	0.01355				3185	-8.57873e-05
3190	0.01641				3190	0.00047				3190	0.01306				3190	0.000263465
3195	0.01539				3195	0.00071				3195	0.01269				3195	4.13598e-06
3200	0.01421				3200	0.00077				3200	0.01198				3200	-0.000193515
3205	0.01326				3205	0.00057				3205	0.01143				3205	-1.16656e-06
3210	0.01242				3210	0.00053				3210	0.0109				3210	5.11822e-05
3215	0.01187				3215	0.00031				3215	0.01039				3215	-0.000216469
3220	0.01076				3220	-0.00013				3220	0.00952				3220	0.00015588
3225	0.00986				3225	0.00034				3225	0.00887				3225	0.000189038
3230	0.00906				3230	0.00068				3230	0.00852				3230	-6.61451e-05
3235	0.00873				3235	0.00046				3235	0.00835				3235	0.000268672
3240	0.00822				3240	9e-05				3240	0.00789				3240	0.000253488
3245	0.00785				3245	0.00019				3245	0.00768				3245	-0.000141695
3250	0.00712				3250	-3e-05				3250	0.00762				3250	0.000373122
3255	0.00663				3255	0.0003				3255	0.00694				3255	0.000538297
3260	0.00629				3260	0.0004				3260	0.00641				3260	0.000454924
3265	0.00572				3265	0.00045				3265	0.0062				3265	0.000101551
3270	0.00491				3270	0.00036				3270	0.00582				3270	0.000218178
3275	0.0048				3275	0.00072				3275	0.00571				3275	0.000434805
3280	0.00451				3280	0.00037				3280	0.00546				3280	0.000461432
3285	0.0043				3285	0.00117				3285	0.00492				3285	0.000368131
3290	0.00428				3290	0.00106				3290	0.00453				3290	0.000235816
3295	0.00381				3295	8e-05				3295	0.00422				3295	-0.000106499
3300	0.00362				3300	0.00018				3300	0.00406				3300	0.000121186
3305	0.00314				3305	9e-05				3305	0.00369				3305	0.000448871
3310	0.00305				3310	0.00037				3310	0.0034				3310	0.000196556
3315	0.00292				3315	0.00072				3315	0.00324				3315	0.000214241
3320	0.00252				3320	0.00036				3320	0.00305				3320	-1.78785e-05
3325	0.0027				3325	-0.0001				3325	0.0028				3325	-6.99847e-05
3330	0.0024				3330	-6e-05				3330	0.00295				3330	-4.20909e-05
3335	0.00218				3335	-0.00028				3335	0.00297				3335	-0.000214197
3340	0.00214				3340	0.00032				3340	0.00299				3340	-0.000316303
3345	0.00171				3345	0.0004				3345	0.00301				3345	-0.000368409
3350	0.00161				3350	0.00026				3350	0.00287				3350	-0.000521049
3355	0.00126				3355	0.00011				3355	0.00302				3355	-0.000393816
3360	0.00125				3360	0.00014				3360	0.00309				3360	-0.000286583
3365	0.00116				3365	3e-05				3365	0.00276				3365	-0.00035935
3370	0.00126				3370	-0.00056				3370	0.00237				3370	-0.000522117
3375	0.00104				3375	0.00031				3375	0.0024				3375	-0.000584884
3380	0.000765921				3380	0.0003				3380	0.00248				3380	-0.000358616
3385	0.000738683				3385	0.00031				3385	0.00228				3385	-0.000722806
3390	0.00101				3390	1e-05				3390	0.00225				3390	-0.000586997
3395	0.000824206				3395	-0.00044				3395	0.00208				3395	-0.000231188
3400	0.000836967				3400	0.00015				3400	0.00209				3400	-0.000255379
3405	0.000599729				3405	0.00042				3405	0.00193				3405	-0.00076957
3410	0.00072249				3410	0.00029				3410	0.00181				3410	-0.000914861
3415	0.000689049				3415	0.00015				3415	0.00154				3415	-0.000851064
3420	0.000886874				3420	0.00015				3420	0.00131				3420	-0.000457266
3425	0.000874699				3425	0.00015				3425	0.00156				3425	-0.000473469
3430	0.001				3430	0.00023				3430	0.0017				3430	-0.000739672
3435	0.000780349				3435	8e-05				3435	0.00161				3435	-0.000515875
3440	0.000428174				3440	0.00026				3440	0.00153				3440	-0.000393073
3445	0.000526117				3445	0.00013				3445	0.00127				3445	-0.000311665
3450	0.00043418				3450	0.00028				3450	0.00128				3450	-8.02561e-05
3455	0.000462242				3455	0.00039				3455	0.00114				3455	-5.88476e-05
3460	0.000540305				3460	8e-05				3460	0.001				3460	-0.000517439
3465	0.000328368				3465	-4e-05				3465	0.00114				3465	-0.000486031
3470	0.00013643				3470	-7e-05				3470	0.00124				3470	-0.000125368
3475	0.000313346				3475	-0.00017				3475	0.00139				3475	-0.000336561
3480	0.000346821				3480	-0.00018				3480	0.00157				3480	-0.000367755
3485	0.000220295				3485	-0.00024				3485	0.00146				3485	-0.000258948
3490	0.00028377				3490	1e-05				3490	0.00144				3490	-0.000600142
3495	0.000287245				3495	-0.00032				3495	0.00207				3495	-0.000721335
3500	0.00029072				3500	-0.0006				3500	0.00202				3500	-0.000412949
3505	0.000274195				3505	-0.00069				3505	0.0018				3505	-0.000516829
3510	0.00033145				3510	-0.00071				3510	0.00138				3510	-0.000590709
3515	8.70562e-06				3515	-0.00069				3515	0.00147				3515	-0.000354589
3520	0.000115961				3520	-0.00139				3520	0.00131				3520	-0.000478469
3525	0.000133217				3525	-0.00119				3525	0.00154				3525	-0.000222349
3530	0.000160472				3530	-0.00094				3530	0.00145				3530	-0.000286296
3535	0.000437727				3535	-0.00072				3535	0.00093735				3535	-0.000272783
3540	0.000257649				3540	-0.00056				3540	0.00111				3540	-0.000269269
3545	0.000211793				3545	-0.00055				3545	0.00134				3545	-1.57559e-05
3550	0.000195937				3550	-0.00092				3550	0.00107				3550	-0.000232242
3555	0.00030008				3555	-0.00099				3555	0.00148				3555	-0.000258729
3560	0.000364224				3560	-0.01217				3560	0.00105				3560	-0.01711
3565	0.000318368				3565	-0.02075				3565	0.00117				3565	-0.03544
3570	0.000572708				3570	-0.01213				3570	0.00139				3570	-0.02578
3575	0.000407244				3575	-0.00557				3575	0.00123				3575	-0.01762
3580	0.000401781				3580	0.00033				3580	0.00129				3580	-0.0107
3585	0.000416317				3585	0.00413				3585	0.00107				3585	-0.00458
3590	0.000360853				3590	0.00749				3590	0.000535677				3590	-0.000218434
3595	0.000585389				3595	0.01028				3595	0.00083002				3595	0.0039
3600	0.000295383				3600	0.01221				3600	0.00105				3600	0.00699
3605	0.000521749				3605	0.01439				3605	0.000747849				3605	0.00936
3610	5.81155e-05				3610	0.01569				3610	0.000813506				3610	0.01156
3615	0.000414482				3615	0.0165				3615	0.000839163				3615	0.01321
3620	0.000240848				3620	0.01717				3620	0.00074482				3620	0.01475
3625	3.7214e-05				3625	0.01777				3625	0.00102				3625	0.01568
3630	6.35801e-05				3630	0.01746				3630	0.000816134				3630	0.01611
3635	-3.09825e-05				3635	0.01765				3635	0.000726134				3635	0.01652
3640	-0.000125545				3640	0.01828				3640	0.000416134				3640	0.01703
3645	-0.000130108				3645	0.01847				3645	0.000596134				3645	0.01735
3650	-0.00014467				3650	0.01795				3650	0.000236134				3650	0.01716
3655	-0.000169233				3655	0.01741				3655	0.000696134				3655	0.01719
3660	4.62043e-05				3660	0.01774				3660	0.000846134				3660	0.01677
3665	-0.000104329				3665	0.01693				3665	0.000778753				3665	0.01641
3670	-0.000283519				3670	0.01644				3670	0.000542245				3670	0.01622
3675	-0.000412708				3675	0.01537				3675	0.000525737				3675	0.01576
3680	-0.000411898				3680	0.01554				3680	0.000769229				3680	0.0153
3685	-0.000511088				3685	0.01534				3685	0.000652722				3685	0.01466
3690	-0.000680278				3690	0.01477				3690	0.000946214				3690	0.01427
3695	-0.000628223				3695	0.01422				3695	0.000781135				3695	0.01379
3700	-0.000534924				3700	0.01363				3700	0.000497486				3700	0.01367
3705	-0.000431625				3705	0.01335				3705	0.000603836				3705	0.01314
3710	-0.000148325				3710	0.01276				3710	0.000600187				3710	0.01256
3715	-5.50262e-05				3715	0.01261				3715	0.000906538				3715	0.01182
3720	-0.000311727				3720	0.01199				3720	0.000502889				3720	0.01132
3725	-1.87745e-05				3725	0.01163				3725	0.00014453				3725	0.01124
3730	-0.000136863				3730	0.01067				3730	0.000372043				3730	0.01074
3735	-0.000204951				3735	0.00961				3735	7.95555e-05				3735	0.01016
3740	-0.00017304				3740	0.00931				3740	0.000217068				3740	0.00987
3745	-7.11284e-05				3745	0.00943				3745	0.000474581				3745	0.00947
3750	2.07831e-05				3750	0.00884				3750	0.000692094				3750	0.00895
3755	0.000472695				3755	0.00833				3755	0.000549607				3755	0.00839
3760	0.000410392				3760	0.00792				3760	0.000482546				3760	0.00801
3765	0.00039809				3765	0.0076				3765	0.000325485				3765	0.0078
3770	0.000425788				3770	0.00745				3770	-1.57578e-06				3770	0.0073
3775	0.000283486				3775	0.00678				3775	0.000191363				3775	0.00716
3780	0.000181184				3780	0.00621				3780	0.000394303				3780	0.00722
3785	0.000208881				3785	0.00546				3785	3.72419e-05				3785	0.00689
3790	0.000167031				3790	0.00617				3790	0.00019713				3790	0.00646
3795	7.53313e-05				3795	0.00591				3795	0.000496002				3795	0.00617
3800	0.000283632				3800	0.00552				3800	0.000534873				3800	0.00611
3805	0.000251932				3805	0.00509				3805	0.000563744				3805	0.00588
3810	-0.00504				3810	0.00438				3810	-0.00482				3810	0.00565
3815	-0.00675				3815	0.00435				3815	-0.00559				3815	0.00532
3820	0.0025				3820	0.00442				3820	-0.000301453				3820	0.00499
3825	0.00998				3825	0.00445				3825	0.00364				3825	0.00468
3830	0.01584				3830	0.00425				3830	0.00694				3830	0.00458
3835	0.02041				3835	0.00361				3835	0.00914				3835	0.00432
3840	0.02397				3840	0.00298				3840	0.01146				3840	0.00421
3845	0.02619				3845	0.00261				3845	0.01285				3845	0.00413
3850	0.0279				3850	0.00258				3850	0.01426				3850	0.00368
3855	0.02931				3855	0.00271				3855	0.01542				3855	0.00357
3860	0.02994				3860	0.00256				3860	0.01652				3860	0.00358
3865	0.03043				3865	0.00239				3865	0.01679				3865	0.00345
3870	0.03025				3870	0.00265				3870	0.0173				3870	0.0032
3875	0.02927				3875	0.00283				3875	0.0174				3875	0.00326
3880	0.02871				3880	0.00217				3880	0.01736				3880	0.00309
3885	0.02838				3885	0.00187				3885	0.01718				3885	0.00267
3890	0.02732				3890	0.00167				3890	0.01694				3890	0.00229
3895	0.02608				3895	0.00168				3895	0.01705				3895	0.00227
3900	0.02506				3900	0.00156				3900	0.01662				3900	0.00241
3905	0.02378				3905	0.00143				3905	0.01638				3905	0.00246
3910	0.02254				3910	0.0014				3910	0.01567				3910	0.00206
3915	0.02153				3915	0.00124				3915	0.01517				3915	0.00177
3920	0.02026				3920	0.00128				3920	0.0145				3920	0.00189
3925	0.0191				3925	0.00136				3925	0.01403				3925	0.0019
3930	0.01778				3930	0.00119				3930	0.01361				3930	0.00179
3935	0.01691				3935	0.00107				3935	0.01266				3935	0.00191
3940	0.01606				3940	0.00125				3940	0.01241				3940	0.00207
3945	0.01449				3945	0.00114				3945	0.01248				3945	0.00158
3950	0.01373				3950	0.0009				3950	0.01219				3950	0.00142
3955	0.01305				3955	0.00052				3955	0.01175				3955	0.00142
3960	0.01217				3960	0.00048				3960	0.01114				3960	0.00119
3965	0.01123				3965	0.00027				3965	0.01051				3965	0.00124
3970	0.01032				3970	0.00043				3970	0.01053				3970	0.00126
3975	0.0095				3975	0.00036				3975	0.01008				3975	0.0013
3980	0.009				3980	0.0006				3980	0.00962				3980	0.00123
3985	0.00819				3985	0.00057				3985	0.00892				3985	0.00101
3990	0.00764				3990	0.00024				3990	0.00857				3990	0.00103
3995	0.00722				3995	0.0004				3995	0.00841				3995	0.000868842
4000	0.00672				4000	0.00038				4000	0.00779				4000	0.000858842
4005	0.00609				4005	7e-05				4005	0.00746				4005	0.00115
4010	0.00559				4010	0.00029				4010	0.00714				4010	0.00105
4015	0.00549				4015	0.00075				4015	0.007				4015	0.00123
4020	0.00494				4020	0.00057				4020	0.00626				4020	0.000968842
4025	0.00449				4025	0.00016				4025	0.00586				4025	0.00126
4030	0.00431				4030	-0.00017				4030	0.00574				4030	0.00107
4035	0.00378				4035	0.00014				4035	0.00552				4035	0.000868842
4040	0.0036				4040	-0.00019				4040	0.00534				4040	0.00101
4045	0.00338				4045	-0.00014				4045	0.00528				4045	0.00106
4050	0.00304				4050	-0.00017				4050	0.00487				4050	0.000728842
4055	0.00266				4055	-2e-05				4055	0.00455				4055	0.000456466
4060	0.0027				4060	-0.00014				4060	0.00466				4060	0.000537387
4065	0.00252				4065	0.00015				4065	0.00449				4065	0.000738309
4070	0.00233				4070	-2e-05				4070	0.0042				4070	0.00058923
4075	0.00195				4075	5e-05				4075	0.00406				4075	0.000500152
4080	0.0019				4080	-0.00011				4080	0.00388				4080	0.000261074
4085	0.00193				4085	0.00019				4085	0.00333				4085	-3.72274e-05
4090	0.00161				4090	-0.00064				4090	0.00294				4090	4.27726e-05
4095	0.00131				4095	-0.00051				4095	0.00308				4095	0.000192773
4100	0.00135				4100	-9e-05				4100	0.00274				4100	0.000282773
4105	0.00132				4105	-0.00084				4105	0.00226				4105	0.000192773
4110	0.00133				4110	-0.00143				4110	0.00208				4110	0.000172773
4115	0.000819284				4115	-0.00174				4115	0.00231				4115	0.000372773
4120	0.000860119				4120	-0.0018				4120	0.00223				4120	0.000292773
4125	0.0011				4125	-0.00241				4125	0.002				4125	0.000342773
4130	0.000751789				4130	-0.00228				4130	0.00194				4130	0.000122773
4135	0.000662523				4135	-0.00204				4135	0.00162				4135	0.000422773
4140	0.000523257				4140	-0.00166				4140	0.00167				4140	0.000252773
4145	0.000293992				4145	-0.00229				4145	0.0014				4145	0.000470457
4150	0.000264726				4150	-0.00219				4150	0.00149				4150	0.000352377
4155	0.00051546				4155	-0.00261				4155	0.00148				4155	0.000534296
4160	0.000466195				4160	-0.00222				4160	0.00117				4160	0.000326215
4165	0.000546805				4165	-0.00213				4165	0.00109				4165	0.000318134
4170	0.000597374				4170	-0.00223				4170	0.0011				4170	0.000240054
4175	0.000427943				4175	-0.00191				4175	0.000816422				4175	0.000299746
4180	0.000318513				4180	-0.00183				4180	0.000896026				4180	0.000279746
4185	-0.000210918				4185	-0.00189				4185	0.00119				4185	0.000459746
4190	-0.000190349				4190	-0.00183				4190	0.000875233				4190	0.000259746
4195	-0.000259895				4195	-0.00165				4195	0.000885233				4195	0.000399746
4200	-8.95551e-05				4200	-0.00161				4200	0.00093563				4200	0.000199746
4205	6.07846e-05				4205	-0.00185				4205	0.000886026				4205	0.000157361
4210	-1.88758e-05				4210	-0.00164				4210	0.000456422				4210	0.00039452
4215	-0.000168536				4215	-0.00157				4215	0.000236818				4215	0.000271679
4220	5.18035e-05				4220	-0.00169				4220	0.000577214				4220	0.000178838
4225	-4.79303e-05				4225	-0.00146				4225	0.000120534				4225	0.000705997
4230	-0.000267885				4230	-0.00129				4230	0.000192626				4230	0.000433156
4235	4.21611e-05				4235	-0.00137				4235	0.000264718				4235	0.000427368
4240	-0.000137793				4240	-0.00113				4240	0.00036681				4240	0.000240209
4245	-0.000127748				4245	-0.00141				4245	3.89019e-05				4245	0.00024305
4250	0.000112298				4250	-0.00207				4250	0.000370994				4250	0.000425891
4255	0.000332344				4255	-0.00221				4255	0.000523086				4255	3.87315e-05
4260	0.000182031				4260	-0.00227				4260	0.000413482				4260	0.000451572
4265	0.000241719				4265	-0.00166				4265	0.000533878				4265	1.44132e-05
4270	0.000241406				4270	-0.00078				4270	5.42742e-05				4270	9.22388e-05
4275	0.000171093				4275	-0.00138				4275	0.00010467				4275	0.000119398
4280	-0.000169219				4280	-0.00122				4280	-0.000134933				4280	0.000276557
4285	-0.000319532				4285	-0.00063				4285	0.000255463				4285	0.000453716
4290	-0.000150162				4290	2e-05				4290	-9.73538e-06				4290	0.000400875
4295	3.91029e-05				4295	0.00013				4295	5.98684e-05				4295	0.000398035
4300	-0.000251632				4300	0.00028				4300	3.94723e-05				4300	0.000547461
4305	-0.000422368				4305	-0.00219				4305	0.000169076				4305	-0.00194
4310	-0.000323103				4310	-0.01749				4310	0.00013868				4310	-0.02648
4315	-0.000413839				4315	-0.01863				4315	0.000188284				4315	-0.03325
4320	-0.000384818				4320	-0.01233				4320	0.000228284				4320	-0.02372
4325	-0.00036604				4325	-0.00783				4325	0.00031868				4325	-0.01754
4330	-0.000527263				4330	-0.0045				4330	0.000429076				4330	-0.01249
4335	-0.000538485				4335	-0.00115				4335	0.000469472				4335	-0.00814
4340	-2.97077e-05				4340	0.00012				4340	0.000539868				4340	-0.00475
4345	5.90698e-05				4345	0.00228				4345	0.000290265				4345	-0.00167
4350	-0.000292291				4350	0.00401				4350	0.000315463				4350	0.00108
4355	-0.000424065				4355	0.0051				4355	0.000155067				4355	0.0034
4360	-0.000165839				4360	0.00655				4360	0.00020467				4360	0.00516
4365	-0.000207613				4365	0.00765				4365	0.000274274				4365	0.00659
4370	-0.000209387				4370	0.00802				4370	7.3878e-05				4370	0.00809
4375	-0.000301161				4375	0.00838				4375	0.000273482				4375	0.00884
4380	-0.000512935				4380	0.00902				4380	0.000123086				4380	0.00992
4385	-0.000355325				4385	0.01003				4385	4.139e-05				4385	0.01048
4390	-0.000107715				4390	0.01041				4390	0.000189694				4390	0.01107
4395	-0.000400105				4395	0.01058				4395	0.000107999				4395	0.0115
4400	-0.000262495				4400	0.01057				4400	5.63029e-05				4400	0.01199
4405	-0.000164885				4405	0.01029				4405	-7.53928e-05				4405	0.01208
4410	-0.000297275				4410	0.0101				4410	0.000182911				4410	0.01205
4415	-0.000520176				4415	0.00975				4415	-0.000270012				4415	0.01186
4420	-0.000243246				4420	0.00991				4420	-5.00125e-05				4420	0.01174
4425	-0.000206316				4425	0.00946				4425	0.000509988				4425	0.01134
4430	-0.000409387				4430	0.00902				4430	0.000159988				4430	0.0115
4435	-0.000382457				4435	0.00984				4435	0.000459988				4435	0.0115
4440	-0.000415528				4440	0.00935				4440	0.000509988				4440	0.01125
4445	-0.00042897				4445	0.00897				4445	0.000112451				4445	0.01092
4450	-0.000372786				4450	0.00882				4450	6.7377e-05				4450	0.01093
4455	-0.000336601				4455	0.00856				4455	0.000162303				4455	0.01089
4460	-0.000490416				4460	0.00838				4460	-0.00039277				4460	0.01055
4465	-0.000364231				4465	0.00754				4465	-0.000407844				4465	0.01019
4470	-0.000408046				4470	0.00708				4470	-6.29178e-05				4470	0.00987
4475	-0.000482064				4475	0.00714				4475	-9.47015e-05				4475	0.00953
4480	-0.000466688				4480	0.0068				4480	-0.000346615				4480	0.009
4485	-5.13122e-05				4485	0.00692				4485	-0.000608529				4485	0.00868
4490	-9.59366e-05				4490	0.00731				4490	-0.000170442				4490	0.00826
4495	-0.000210561				4495	0.00722				4495	-0.000172356				4495	0.00793
4500	-0.000255185				4500	0.00688				4500	-0.00095427				4500	0.00756
4505	-4.98095e-05				4505	0.00657				4505	-0.000766183				4505	0.00731
4510	-0.000165306				4510	0.00618				4510	-0.000316038				4510	0.00706
4515	-0.000150802				4515	0.00576				4515	9.41074e-05				4515	0.0068
4520	-0.000216298				4520	0.00553				4520	0.000334253				4520	0.00625
4525	-0.000181795				4525	0.00515				4525	0.000134398				4525	0.00592
4530	-0.000297291				4530	0.00473				4530	0.000134543				4530	0.00552
4535	-0.000482787				4535	0.00377				4535	0.000274689				4535	0.00509
4540	-0.000598965				4540	0.00425				4540	0.00029895				4540	0.0049
4545	-0.000635369				4545	0.00418				4545	-0.00012875				4545	0.00446
4550	-0.000381773				4550	0.00325				4550	-0.00034645				4550	0.00436
4555	-0.00127				4555	0.00387				4555	-0.00122				4555	0.00431
4560	-0.00926				4560	0.0036				4560	-0.00797				4560	0.00428
4565	-0.00481				4565	0.00379				4565	-0.00504				4565	0.00412
4570	0.00276				4570	0.00396				4570	-0.000988233				4570	0.00384
4575	0.00893				4575	0.00313				4575	0.00187				4575	0.00375
4580	0.01414				4580	0.00328				4580	0.00461				4580	0.00398
4585	0.01794				4585	0.00342				4585	0.00642				4585	0.00378
4590	0.02113				4590	0.00226				4590	0.00813				4590	0.0037
4595	0.02309				4595	0.00262				4595	0.00962				4595	0.00399
4600	0.02468				4600	0.00179				4600	0.01088				4600	0.00379
4605	0.02591				4605	0.00176				4605	0.01173				4605	0.00364
4610	0.02674				4610	0.0024				4610	0.01222				4610	0.0038
4615	0.02721				4615	0.00231				4615	0.01312				4615	0.00319
4620	0.02723				4620	0.00219				4620	0.01353				4620	0.00267
4625	0.027				4625	0.00178				4625	0.01343				4625	0.00306
4630	0.02645				4630	0.00199				4630	0.01401				4630	0.00289
4635	0.02583				4635	0.0021				4635	0.014				4635	0.00268
4640	0.02505				4640	0.00203				4640	0.01389				4640	0.00256
4645	0.02447				4645	0.00206				4645	0.01362				4645	0.00297
4650	0.02357				4650	0.00207				4650	0.0136				4650	0.00275
4655	0.02265				4655	0.00205				4655	0.01314				4655	0.00274
4660	0.02167				4660	0.0015				4660	0.01277				4660	0.00299
4665	0.02073				4665	0.00177				4665	0.01253				4665	0.00298
4670	0.01948				4670	0.00193				4670	0.01243				4670	0.0026
4675	0.01879				4675	0.00202				4675	0.01215				4675	0.00264
4680	0.01754				4680	0.00176				4680	0.01137				4680	0.00239
4685	0.01659				4685	0.00136				4685	0.0112				4685	0.00209
4690	0.016				4690	0.00152				4690	0.0113				4690	0.00203
4695	0.01507				4695	0.00139				4695	0.01075				4695	0.00198
4700	0.01437				4700	0.00099				4700	0.01046				4700	0.00179
4705	0.01338				4705	0.00109				4705	0.01004				4705	0.00207
4710	0.01295				4710	0.00119				4710	0.00948				4710	0.00187
4715	0.01197				4715	0.00102				4715	0.00927				4715	0.00183
4720	0.01097				4720	0.00073				4720	0.00867				4720	0.0014
4725	0.01037				4725	0.00028				4725	0.00852				4725	0.00165
4730	0.00984				4730	0.00074				4730	0.00832				4730	0.00178
4735	0.00922				4735	0.00061				4735	0.00789				4735	0.00144
4740	0.00879				4740	0.00046				4740	0.00737				4740	0.000985387
4745	0.00795				4745	0.00035				4745	0.00739				4745	0.00106
4750	0.00765				4750	0.00028				4750	0.00712				4750	0.00108
4755	0.00705				4755	0.00016				4755	0.00673				4755	0.00106
4760	0.00673				4760	0.00019				4760	0.00618				4760	0.00113
4765	0.00642				4765	0.00039				4765	0.00564				4765	0.00119
4770	0.00599				4770	7e-05				4770	0.00595				4770	0.00117
4775	0.00564				4775	0.00016				4775	0.00587				4775	0.00116
4780	0.005				4780	0.0008				4780	0.00557				4780	0.00155
4785	0.00476				4785	0.0008				4785	0.00507				4785	0.0016
4790	0.00446				4790	0.00073				4790	0.00486				4790	0.00146
4795	0.00411				4795	0.00069				4795	0.00468				4795	0.00133
4800	0.00368				4800	0.00077				4800	0.00431				4800	0.00127
4805	0.00347				4805	0.00063				4805	0.00396				4805	0.00127
4810	0.00338				4810	0.00063				4810	0.00365				4810	0.0011
4815	0.0033				4815	0.00057				4815	0.00372				4815	0.00108
4820	0.00288				4820	0.00052				4820	0.00351				4820	0.00111
4825	0.0026				4825	0.00053				4825	0.00309				4825	0.00111
4830	0.00241				4830	-0.00031				4830	0.003				4830	0.00113
4835	0.00237				4835	-0.0005				4835	0.0029				4835	0.00115
4840	0.00243				4840	-0.00054				4840	0.00288				4840	0.00097807
4845	0.00177				4845	-0.00041				4845	0.00284				4845	0.00108
4850	0.00219				4850	0.00031				4850	0.00285				4850	0.00115
4855	0.00212				4855	1e-05				4855	0.00251				4855	0.000968224
4860	0.0019				4860	-0.0001				4860	0.00218				4860	0.000799805
4865	0.00174				4865	-0.00039				4865	0.00205				4865	0.000901385
4870	0.00145				4870	-0.00018				4870	0.00177				4870	0.00124
4875	0.00136				4875	-0.0002				4875	0.00161				4875	0.00116
4880	0.00149				4880	-0.00044				4880	0.00148				4880	0.00121
4885	0.00151				4885	7e-05				4885	0.00114				4885	0.00109
4890	0.00147				4890	-0.00014				4890	0.000904546				4890	0.00115
4895	0.00112				4895	-0.00048				4895	0.00102				4895	0.00103
4900	0.00127				4900	-9e-05				4900	0.000495218				4900	0.000855971
4905	0.000940494				4905	-3e-05				4905	0.000345554				4905	0.000885971
4910	0.000896854				4910	-2e-05				4910	0.00055589				4910	0.000999041
4915	0.00108				4915	0.00013				4915	0.000744947				4915	0.00085746
4920	0.00118				4920	-6e-05				4920	0.000886911				4920	0.000805879
4925	0.000934867				4925	8e-05				4925	0.000848875				4925	0.000664299
4930	0.00105				4930	-0.00045				4930	0.000420838				4930	0.000402718
4935	0.000926811				4935	-0.00028				4935	0.000942802				4935	1.11373e-05
4940	0.000912783				4940	0.00019				4940	0.000824766				4940	0.00018326
4945	0.000698582				4945	-6e-05				4945	0.000635748				4945	3.32601e-05
4950	0.00074421				4950	-6e-05				4950	0.000735748				4950	0.00022326
4955	0.000969837				4955	-0.0003				4955	0.000715748				4955	2.32601e-05
4960	0.00132				4960	-0.0003				4960	0.000775748				4960	8.32601e-05
4965	0.00106				4965	-0.00064				4965	0.000585748				4965	3.32601e-05
4970	0.00071672				4970	-0.0005				4970	0.000285748				4970	0.00013326
4975	0.000572272				4975	-0.00049				4975	0.000208655				4975	-0.00025674
4980	0.0008876				4980	-0.00067				4980	0.000290283				4980	0.00020326
4985	0.000682928				4985	-0.00011				4985	0.000351911				4985	0.00017326
4990	0.000558256				4990	8e-05				4990	0.000333539				4990	0.00011326
4995	0.000703584				4995	-5e-05				4995	6.51671e-05				4995	-0.00012674
5000	0.000258911				5000	0.00014				5000	0.000256795				5000	9.32601e-05
5005	5.42392e-05				5005	8e-05				5005	0.000398423				5005	8.61632e-05
5010	9.31213e-06				5010	0.00021				5010	0.000351059				5010	1.83605e-05
5015	0.000234385				5015	0.00041				5015	0.000453695				5015	-0.000139442
5020	2.94581e-05				5020	0.00045				5020	2.63305e-05				5020	-0.000217245
5025	-8.5469e-05				5025	0.00074				5025	0.000118966				5025	-6.50474e-05
5030	0.000229604				5030	0.00071				5030	0.000201602				5030	-0.00024285
5035	8.4677e-05				5035	0.00019				5035	-9.57619e-05				5035	-0.000614158
5040	7.95924e-05				5040	0.00056				5040	0.000147843				5040	-0.000319001
5045	-3.55448e-05				5045	0.00024				5045	0.000181771				5045	-0.000123844
5050	0.000159318				5050	0.00046				5050	0.000205699				5050	-0.000138687
5055	-0.000115819				5055	-0.0062				5055	0.000259626				5055	-0.00992
5060	-2.09562e-05				5060	-0.02079				5060	2.35543e-05				5060	-0.03503
5065	9.39067e-05				5065	-0.01815				5065	3.74822e-05				5065	-0.0316
5070	-0.000171313				5070	-0.01297				5070	0.000414278				5070	-0.02464
5075	-9.66156e-05				5075	-0.00975				5075	0.000253942				5075	-0.01987
5080	-3.1918e-05				5080	-0.00734				5080	0.000143606				5080	-0.01644
5085	-4.72205e-05				5085	-0.00527				5085	2.32702e-05				5085	-0.01338
5090	-0.000142523				5090	-0.00369				5090	-0.000347066				5090	-0.01062
5095	-0.000307825				5095	-0.00225				5095	-0.000377402				5095	-0.00827
5100	-0.000193158				5100	-0.00094				5100	0.000362921				5100	-0.00589
5105	-0.000138581				5105	-0.00033				5105	0.000145221				5105	-0.00421
5110	-0.000214004				5110	0.00052				5110	0.000227521				5110	-0.00259
5115	-0.000549427				5115	0.00041				5115	0.000139821				5115	-0.00101
5120	-0.00078485				5120	0.0014				5120	1.21208e-05				5120	0.00029337
5125	-0.000410273				5125	0.00195				5125	-0.000125579				5125	0.0016
5130	-0.000845696				5130	0.00236				5130	5.67206e-05				5130	0.0023
5135	-0.000861195				5135	0.00275				5135	-5.32794e-05				5135	0.00282
5140	-0.000636694				5140	0.00327				5140	0.000206721				5140	0.00358
5145	-0.000752193				5145	0.00371				5145	0.000326721				5145	0.00439
5150	-0.000687692				5150	0.00404				5150	0.000116721				5150	0.00489
5155	-0.000683191				5155	0.00429				5155	0.000256721				5155	0.00563
5160	-0.000458689				5160	0.0043				5160	0.000326721				5160	0.00575
5165	-0.000984212				5165	0.0047				5165	-0.000166806				5165	0.00578
5170	-0.000889742				5170	0.00457				5170	6.51574e-05				5170	0.00571
5175	-0.000735271				5175	0.00389				5175	-6.28786e-05				5175	0.00587
5180	-0.00108				5180	0.00425				5180	-0.000130915				5180	0.00604
5185	-0.00101				5185	0.00441				5185	-6.89508e-05				5185	0.00605
5190	-0.000821861				5190	0.00438				5190	1.30131e-05				5190	0.00621
5195	-0.000807384				5195	0.00399				5195	-0.000103059				5195	0.00583
5200	-0.0006129				5200	0.00399				5200	-0.000227167				5200	0.00596
5205	-0.000488417				5205	0.00434				5205	-0.000181275				5205	0.00612
5210	-0.000343933				5210	0.00431				5210	4.61627e-06				5210	0.00638
5215	-0.000359449				5215	0.00395				5215	-0.000349492				5215	0.0062
5220	-0.000384965				5220	0.00427				5220	-0.0002436				5220	0.00606
5225	-0.000420467				5225	0.00418				5225	3.89359e-06				5225	0.00583
5230	-0.000425924				5230	0.0043				5230	0.000276193				5230	0.00605
5235	-0.000361382				5235	0.00417				5235	-0.000441507				5235	0.00596
5240	-0.00044684				5240	0.00414				5240	-0.000609207				5240	0.0058
5245	-2.22977e-05				5245	0.00386				5245	-0.000166907				5245	0.00567
5250	-0.000187755				5250	0.00366				5250	0.000225393				5250	0.0055
5255	-0.000433213				5255	0.00395				5255	0.000137693				5255	0.0051
5260	-0.000365				5260	0.00336				5260	-0.000256221				5260	0.00517
5265	-5.67874e-05				5265	0.00367				5265	0.000129865				5265	0.00501
5270	-0.000228575				5270	0.00379				5270	0.000305952				5270	0.00507
5275	-0.000360362				5275	0.0032				5275	8.2038e-05				5275	0.00459
5280	-0.000272149				5280	0.00259				5280	0.000178124				5280	0.00421
5285	2.60639e-05				5285	0.00278				5285	-1.57895e-05				5285	0.00405
5290	-0.000246911				5290	0.00339				5290	-1.17679e-05				5290	0.00391
5295	0.000106386				5295	0.00305				5295	-0.000221768				5295	0.00377
5300	0.000109683				5300	0.0029				5300	8.2321e-06				5300	0.00378
5305	-0.00353				5305	0.00303				5305	-0.00442				5305	0.00372
5310	-0.00945				5310	0.00299				5310	-0.0085				5310	0.00364
5315	-0.00322				5315	0.00295				5315	-0.00399				5315	0.00359
5320	0.00332				5320	0.00295				5320	-0.0013				5320	0.00323
5325	0.00851				5325	0.00215				5325	0.00121				5325	0.00282
5330	0.01256				5330	0.00193				5330	0.0032				5330	0.00284
5335	0.01551				5335	0.00214				5335	0.00453				5335	0.00307
5340	0.01791				5340	0.00212				5340	0.00591				5340	0.00311
5345	0.01991				5345	0.00181				5345	0.00765				5345	0.00305
5350	0.02157				5350	0.00165				5350	0.00872				5350	0.00299
5355	0.02263				5355	0.00161				5355	0.00896				5355	0.00275
5360	0.02361				5360	0.00166				5360	0.00972				5360	0.00272
5365	0.02407				5365	0.00153				5365	0.01079				5365	0.00248
5370	0.02399				5370	0.00139				5370	0.01111				5370	0.0021
5375	0.02386				5375	0.00186				5375	0.01096				5375	0.00222
5380	0.02331				5380	0.0024				5380	0.01133				5380	0.00226
5385	0.02324				5385	0.00156				5385	0.01161				5385	0.00213
5390	0.02283				5390	0.00132				5390	0.01127				5390	0.00187
5395	0.02209				5395	0.00175				5395	0.01078				5395	0.00148
5400	0.02132				5400	0.00165				5400	0.01104				5400	0.00138
5405	0.02053				5405	0.00162				5405	0.01089				5405	0.00157
5410	0.01974				5410	0.00108				5410	0.01029				5410	0.00159
5415	0.01919				5415	0.0013				5415	0.01033				5415	0.00144
5420	0.0184				5420	0.00147				5420	0.01034				5420	0.00156
5425	0.01775				5425	0.00119				5425	0.01004				5425	0.00139
5430	0.01682				5430	0.0012				5430	0.00982				5430	0.00128
5435	0.01627				5435	0.0011				5435	0.00966				5435	0.00121
5440	0.01552				5440	0.00074				5440	0.00932				5440	0.0014
5445	0.01491				5445	0.00067				5445	0.00936				5445	0.00142
5450	0.01389				5450	0.0006				5450	0.00917				5450	0.00167
5455	0.01308				5455	0.00062				5455	0.00894				5455	0.00171
5460	0.01209				5460	0.00055				5460	0.00837				5460	0.00152
5465	0.01136				5465	0.00047				5465	0.00814				5465	0.00169
5470	0.01056				5470	0.00048				5470	0.00789				5470	0.0016
5475	0.00989				5475	0.0001				5475	0.00775				5475	0.00153
5480	0.00929				5480	1e-05				5480	0.00753				5480	0.00139
5485	0.00864				5485	-0.00013				5485	0.00743				5485	0.0013
5490	0.00816				5490	-0.00072				5490	0.00696				5490	0.00148
5495	0.00778				5495	-0.00025				5495	0.0067				5495	0.0017
5500	0.00719				5500	8e-05				5500	0.00651				5500	0.00138
5505	0.00634				5505	0.00012				5505	0.00634				5505	0.00122
5510	0.006				5510	-6e-05				5510	0.00595				5510	0.00131
5515	0.00596				5515	-0.00044				5515	0.00507				5515	0.00131
5520	0.00549				5520	-0.00113				5520	0.00553				5520	0.00132
5525	0.00499				5525	-0.00079				5525	0.00526				5525	0.0011
5530	0.00481				5530	-0.00029				5530	0.00471				5530	0.00137
5535	0.00427				5535	0.00036				5535	0.00499				5535	0.00153
5540	0.00392				5540	0.00042				5540	0.00476				5540	0.00139
5545	0.00375				5545	0.00052				5545	0.00426				5545	0.00119
5550	0.00359				5550	0.00055				5550	0.00432				5550	0.00117
5555	0.00315				5555	0.0009				5555	0.00421				5555	0.00123
5560	0.00302				5560	0.00068				5560	0.00411				5560	0.000936235
5565	0.00269				5565	0.0004				5565	0.00393				5565	0.00106
5570	0.0022				5570	-0.00027				5570	0.00384				5570	0.00116
5575	0.00187				5575	-0.00043				5575	0.00353				5575	0.00131
5580	0.00171				5580	0.00029				5580	0.00331				5580	0.00124
5585	0.00172				5585	0.00014				5585	0.00319				5585	0.00109
5590	0.00184				5590	-0.00014				5590	0.00319				5590	0.000853986
5595	0.00165				5595	-6e-05				5595	0.00297				5595	0.000786094
5600	0.00162				5600	-2e-05				5600	0.00269				5600	0.000628202
5605	0.00111				5605	-8e-05				5605	0.00321				5605	0.000800309
5610	0.0011				5610	9e-05				5610	0.00289				5610	0.000512417
5615	0.000691468				5615	1e-05				5615	0.00276				5615	0.000164341
5620	0.000633322				5620	1e-05				5620	0.00264				5620	0.000348108
5625	0.000665176				5625	-0.0001				5625	0.00228				5625	9.18745e-05
5630	0.000487029				5630	-0.00011				5630	0.00226				5630	0.000145641
5635	0.000671693				5635	0.00019				5635	0.00238				5635	0.000669408
5640	0.000306356				5640	0.00013				5640	0.00212				5640	0.000523175
5645	0.00038102				5645	7e-05				5645	0.00194				5645	0.000670966
5650	0.000245683				5650	0.00011				5650	0.00149				5650	0.000461325
5655	0.000530347				5655	6e-05				5655	0.00143				5655	0.000631684
5660	0.00037501				5660	-0.0002				5660	0.00134				5660	0.000772043
5665	0.00019599				5665	0.00016				5665	0.00123				5665	0.000492401
5670	7.90742e-05				5670	0.00014				5670	0.00116				5670	0.00030276
5675	3.21588e-05				5675	-3e-05				5675	0.000818288				5675	-0.000176881
5680	0.000115243				5680	0.00021				5680	0.00135				5680	-4.60305e-05
5685	0.000278328				5685	0				5685	0.00165				5685	0.000123611
5690	0.000121413				5690	0.00039				5690	0.00118				5690	-1.6748e-05
5695	0.000287115				5695	0.00052				5695	0.00114				5695	-0.000397107
5700	0.000215434				5700	-9e-05				5700	0.000785521				5700	-0.000277466
5705	0.000233753				5705	-0.00018				5705	0.00032537				5705	8.21756e-05
5710	0.000142073				5710	3e-05				5710	0.000645219				5710	0.000157508
5715	3.92093e-07				5715	0.00044				5715	0.000815068				5715	0.000261633
5720	-0.000201289				5720	0.00052				5720	0.000994917				5720	-2.42412e-05
5725	-0.000112047				5725	0.00061				5725	0.0011				5725	0.000199884
5730	7.99625e-05				5730	0.00059				5730	0.00116				5730	0.00048401
5735	9.19717e-05				5735	0.00071				5735	0.001				5735	0.000188135
5740	0.000163981				5740	0.00047				5740	0.000774345				5740	0.000394806
5745	5.99018e-06				5745	0.00041				5745	0.000764204				5745	0.00020068
5750	0.000187999				5750	0.0007				5750	0.000934062				5750	7.65548e-05
5755	0.000280009				5755	0.00034				5755	0.000653921				5755	0.000272429
5760	0.000381956				5760	0.00042				5760	0.000663629				5760	5.83037e-05
5765	0.000413903				5765	0.00022				5765	0.000873337				5765	0.000294178
5770	0.000525851				5770	-0.00018				5770	0.000873044				5770	0.000315384
5775	0.000457798				5775	0.00031				5775	0.000512752				5775	0.000122296
5780	0.000509746				5780	0.00026				5780	0.00071246				5780	0.000149207
5785	0.000621693				5785	7e-05				5785	0.000422168				5785	-0.000203881
5790	0.000633406				5790	-0.00065				5790	0.000423612				5790	-6.69698e-05
5795	0.000395041				5795	-0.00103				5795	0.000542302				5795	-0.000210058
5800	0.000176676				5800	-0.00162				5800	0.000480991				5800	-0.00136
5805	0.000388311				5805	-0.01493				5805	0.000389681				5805	-0.02079
5810	0.000179946				5810	-0.02134				5810	0.000238371				5810	-0.03695
5815	-6.8419e-05				5815	-0.01546				5815	0.000407061				5815	-0.02961
5820	6.28848e-05				5820	-0.01243				5820	0.000656622				5820	-0.02398
5825	6.38575e-05				5825	-0.01004				5825	0.000767056				5825	-0.02028
5830	0.00019483				5830	-0.00785				5830	0.000597489				5830	-0.01696
5835	-0.000114197				5835	-0.00593				5835	0.000457923				5835	-0.01427
5840	-0.000153224				5840	-0.00438				5840	0.000318356				5840	-0.01198
5845	-2.25176e-06				5845	-0.00321				5845	0.00066879				5845	-0.00957
5850	5.84594e-05				5850	-0.00185				5850	0.000466469				5850	-0.00776
5855	-4.16142e-05				5855	-0.00096				5855	0.000555885				5855	-0.0062
5860	-0.000291688				5860	-0.00055				5860	0.0007253				5860	-0.00448
5865	-0.000291761				5865	-0.00021				5865	0.000414716				5865	-0.00348
5870	-0.000421835				5870	0.00095				5870	0.000564131				5870	-0.00189
5875	-0.000341909				5875	0.00187				5875	0.000693547				5875	-0.000791505
5880	-0.000391982				5880	0.00211				5880	0.000602962				5880	-0.000191505
5885	-0.00046346				5885	0.00274				5885	0.000272236				5885	0.000578495
5890	-0.000104938				5890	0.00293				5890	0.000141511				5890	0.00132
5895	-0.000126415				5895	0.00319				5895	0.000170785				5895	0.00208
5900	-0.000397893				5900	0.00336				5900	0.000290059				5900	0.00233
5905	-0.000199371				5905	0.00254				5905	0.000369333				5905	0.00287
5910	-4.08487e-05				5910	0.00293				5910	0.000458608				5910	0.00337
5915	-0.000223598				5915	0.00343				5915	0.000470926				5915	0.00365
5920	-0.000226772				5920	0.00403				5920	0.000590926				5920	0.00403
5925	-0.000259946				5925	0.00351				5925	0.000450926				5925	0.00418
5930	-0.000333119				5930	0.00326				5930	0.000130926				5930	0.00433
5935	-0.000496293				5935	0.00385				5935	-0.000119074				5935	0.00458
5940	-0.000389467				5940	0.00411				5940	-0.000179074				5940	0.0046
5945	-0.000263604				5945	0.00416				5945	0.000226143				5945	0.00438
5950	-9.8704e-05				5950	0.00391				5950	0.000516577				5950	0.00473
5955	-0.000123804				5955	0.00394				5955	0.00048701				5955	0.00464
5960	-0.000208904				5960	0.00414				5960	0.000137444				5960	0.00458
5965	-0.000314005				5965	0.00409				5965	0.000217877				5965	0.00436
5970	-0.000309105				5970	0.00389				5970	0.000398311				5970	0.00412
5975	-0.000324727				5975	0.00391				5975	0.000393381				5975	0.00386
5980	-0.000271918				5980	0.00387				5980	0.000112363				5980	0.00385
5985	-0.000299109				5985	0.00333				5985	-0.000128655				5985	0.0037
5990	-0.000676299				5990	0.00284				5990	0.000280327				5990	0.00394
5995	-0.00059349				5995	0.00306				5995	0.000749309				5995	0.00407
6000	-0.00056068				6000	0.00327				6000	0.000218291				6000	0.00415
6005	-0.000727871				6005	0.00333				6005	0.000217273				6005	0.00428
6010	-0.000667229				6010	0.0036				6010	-0.000294493				6010	0.00449
6015	-0.000686587				6015	0.00335				6015	-4.62585e-05				6015	0.00452
6020	-0.000535946				6020	0.00345				6020	0.000221976				6020	0.00425
6025	-0.000555304				6025	0.00326				6025	-2.97903e-05				6025	0.00421
6030	-0.000464662				6030	0.00352				6030	-0.000251556				6030	0.00425
6035	-0.00041402				6035	0.00323				6035	-0.000163322				6035	0.00416
6040	-0.000349098				6040	0.00302				6040	-0.00043247				6040	0.00378
6045	-0.000252749				6045	0.0032				6045	-0.000480744				6045	0.00362
6050	-0.0008164				6050	0.00311				6050	-0.00111				6050	0.00324
6055	-0.00839				6055	0.00306				6055	-0.00873				6055	0.00331
6060	-0.00865				6060	0.00274				6060	-0.00842				6060	0.00326
6065	-0.00223				6065	0.00193				6065	-0.00534				6065	0.00285
6070	0.00237				6070	0.00185				6070	-0.0034				6070	0.00294
6075	0.00658				6075	0.00215				6075	-0.00148				6075	0.003
6080	0.01005				6080	0.00245				6080	0.000488061				6080	0.00315
6085	0.01287				6085	0.00232				6085	0.00142				6085	0.0031
6090	0.0149				6090	0.00176				6090	0.00233				6090	0.00298
6095	0.01659				6095	0.00094				6095	0.00333				6095	0.00293
6100	0.01819				6100	0.00123				6100	0.00433				6100	0.00301
6105	0.01932				6105	0.00127				6105	0.00478				6105	0.00302
6110	0.02015				6110	0.00111				6110	0.0054				6110	0.0028
6115	0.02074				6115	0.00069				6115	0.00565				6115	0.00265
6120	0.02133				6120	0.00048				6120	0.00626				6120	0.00239
6125	0.02166				6125	0.00061				6125	0.00643				6125	0.00254
6130	0.02146				6130	0.00036				6130	0.00686				6130	0.00263
6135	0.02153				6135	6e-05				6135	0.00709				6135	0.00257
6140	0.02147				6140	0.00013				6140	0.00723				6140	0.00238
6145	0.02128				6145	0.00028				6145	0.00736				6145	0.00249
6150	0.02075				6150	8e-05				6150	0.00715				6150	0.00226
6155	0.0203				6155	1e-05				6155	0.00749				6155	0.00219
6160	0.01967				6160	-4e-05				6160	0.00727				6160	0.00192
6165	0.01957				6165	-0.00037				6165	0.00728				6165	0.00177
6170	0.01912				6170	-0.00017				6170	0.00722				6170	0.00168
6175	0.01837				6175	0.00012				6175	0.00702				6175	0.00189
6180	0.01751				6180	-9e-05				6180	0.00687				6180	0.00169
6185	0.01702				6185	0.00015				6185	0.00691				6185	0.00203
6190	0.01616				6190	0.00019				6190	0.00683				6190	0.0017
6195	0.01555				6195	2e-05				6195	0.00663				6195	0.00189
6200	0.01506				6200	0.00018				6200	0.00663				6200	0.00188
6205	0.01437				6205	3e-05				6205	0.00662				6205	0.00172
6210	0.01389				6210	-9e-05				6210	0.00669				6210	0.00188
6215	0.01334				6215	-9e-05				6215	0.00654				6215	0.00196
6220	0.01295				6220	-0.00023				6220	0.00596				6220	0.00186
6225	0.01258				6225	-0.00035				6225	0.00598				6225	0.00193
6230	0.01188				6230	-0.00053				6230	0.00607				6230	0.00172
6235	0.01127				6235	-0.00017				6235	0.0055				6235	0.00136
6240	0.01085				6240	0.00014				6240	0.0056				6240	0.00146
6245	0.01034				6245	0.00094				6245	0.00546				6245	0.00139
6250	0.00979				6250	0.00095				6250	0.00513				6250	0.00141
6255	0.0093				6255	0.00094				6255	0.00486				6255	0.000959032
6260	0.00919				6260	0.00131				6260	0.00473				6260	0.0012
6265	0.00862				6265	0.00123				6265	0.00461				6265	0.00137
6270	0.00802				6270	0.00098				6270	0.00439				6270	0.00139
6275	0.00777				6275	0.00063				6275	0.00433				6275	0.00132
6280	0.00761				6280	0.00061				6280	0.00426				6280	0.000895452
6285	0.00719				6285	0.00054				6285	0.00385				6285	0.000765452
6290	0.00672				6290	0.00038				6290	0.00369				6290	0.000878334
6295	0.00661				6295	0.00074				6295	0.00402				6295	0.000670253
6300	0.00593				6300	0.00047				6300	0.00368				6300	0.000722172
6305	0.00562				6305	0.00097				6305	0.00376				6305	0.000764091
6310	0.00554				6310	0.00069				6310	0.0035				6310	0.000716011
6315	0.00526				6315	0.0011				6315	0.00311				6315	0.00104
6320	0.00506				6320	0.00115				6320	0.00379				6320	0.00101
6325	0.00488				6325	0.00094				6325	0.00328				6325	0.00129
6330	0.00476				6330	0.00116				6330	0.00312				6330	0.000866357
6335	0.00466				6335	0.00079				6335	0.00317				6335	0.000815436
6340	0.00429				6340	0.00041				6340	0.00291				6340	0.000834514
6345	0.004				6345	0.00076				6345	0.00275				6345	0.000823592
6350	0.00376				6350	0.00064				6350	0.00222				6350	0.00088653
6355	0.00351				6355	0.00029				6355	0.00239				6355	0.000674611
6360	0.00347				6360	0.00038				6360	0.00284				6360	0.000682692
6365	0.00366				6365	0.00116				6365	0.00292				6365	0.000340773
6370	0.00362				6370	0.00093				6370	0.00291				6370	0.000578853
6375	0.00324				6375	0.0007				6375	0.00242				6375	0.000616934
6380	0.00308				6380	0.00095				6380	0.00253				6380	0.000115015
6385	0.00277				6385	0.001				6385	0.00223				6385	0.000261522
6390	0.00282				6390	0.0008				6390	0.00219				6390	0.000151522
6395	0.00247				6395	0.00077				6395	0.00146				6395	8.15216e-05
6400	0.00266				6400	0.00066				6400	0.00177				6400	7.15216e-05
6405	0.00247				6405	0.00047				6405	0.00197				6405	0.000281522
6410	0.00214				6410	0.00043				6410	0.00172				6410	5.15216e-05
6415	0.00201				6415	0.00053				6415	0.00177				6415	-5.51069e-06
6420	0.00196				6420	0.00025				6420	0.00145				6420	8.64086e-05
6425	0.00187				6425	0.00037				6425	0.00179				6425	-0.000201672
6430	0.00181				6430	0.00039				6430	0.00173				6430	1.02471e-05
6435	0.00173				6435	0.00027				6435	0.00145				6435	-5.78337e-05
6440	0.00186				6440	0.00039				6440	0.00145				6440	0.000184086
6445	0.00153				6445	0.00032				6445	0.00116				6445	-0.000123047
6450	0.00146				6450	0.0002				6450	0.00145				6450	-0.000163969
6455	0.00156				6455	0.00017				6455	0.00129				6455	0.00025511
6460	0.00169				6460	0.00021				6460	0.00113				6460	0.000344188
6465	0.00139				6465	0.00057				6465	0.00111				6465	0.000323267
6470	0.0015				6470	0.00049				6470	0.00109				6470	0.000172345
6475	0.00107				6475	0.00024				6475	0.00104				6475	8.45647e-05
6480	0.000939566				6480	0.00028				6480	0.00123				6480	9.45647e-05
6485	0.000900848				6485	0.00016				6485	0.00106				6485	0.000104565
6490	0.000992131				6490	0.00015				6490	0.00115				6490	0.000174565
6495	0.00106				6495	1e-05				6495	0.00128				6495	0.000224565
6500	0.00125				6500	-0.00022				6500	0.0012				6500	0.000194565
6505	0.00133				6505	-0.00015				6505	0.00116				6505	-7.5758e-06
6510	0.00118				6510	-0.00055				6510	0.000810601				6510	-0.000168773
6515	0.000968028				6515	-0.00144				6515	0.000978875				6515	-9.96971e-06
6520	0.000874053				6520	-0.00148				6520	0.00064715				6520	-9.11667e-05
6525	0.000440078				6525	-0.00118				6525	7.54248e-05				6525	-0.000122364
6530	0.000226103				6530	-0.00153				6530	0.000103699				6530	-0.000453561
6535	4.21279e-05				6535	-0.00169				6535	0.000501974				6535	-0.000521763
6540	0.000368153				6540	-0.00148				6540	0.000914043				6540	-0.000348745
6545	0.000314178				6545	-0.00117				6545	0.000544043				6545	-0.000765728
6550	0.000240203				6550	-0.00592				6550	0.000644043				6550	-0.00637
6555	0.000106228				6555	-0.02103				6555	0.000704043				6555	-0.03251
6560	0.000112253				6560	-0.01939				6560	0.000604043				6560	-0.03363
6565	0.000108278				6565	-0.01489				6565	0.000434043				6565	-0.02664
6570	2.63686e-06				6570	-0.01246				6570	0.000728697				6570	-0.02211
6575	-7.46705e-05				6575	-0.01049				6575	0.000728006				6575	-0.01892
6580	0.000208022				6580	-0.00861				6580	0.000477315				6580	-0.01615
6585	0.000160715				6585	-0.00717				6585	0.000316624				6585	-0.01363
6590	-4.65926e-05				6590	-0.00596				6590	0.000175933				6590	-0.01171
6595	0.0001361				6595	-0.00462				6595	0.00102				6595	-0.00974
6600	-1.55992e-06				6600	-0.00342				6600	0.00102				6600	-0.00776
6605	-0.000270278				6605	-0.00267				6605	0.000694547				6605	-0.00627
6610	-0.000148995				6610	-0.00224				6610	0.000500405				6610	-0.00509
6615	7.22871e-05				6615	-0.001				6615	0.000236264				6615	-0.00399
6620	-0.000166431				6620	-0.00068				6620	0.000862122				6620	-0.0027
6625	-6.51482e-05				6625	-2e-05				6625	0.00097798				6625	-0.00177
6630	1.61341e-05				6630	0.00023				6630	0.000643839				6630	-0.00111
6635	0.000134852				6635	0.00062				6635	0.000509006				6635	-0.000473848
6640	2.35694e-05				6640	0.00069				6640	0.000614173				6640	-6.86521e-06
6645	2.2871e-06				6645	0.00119				6645	0.000159341				6645	0.000470117
6650	-4.89952e-05				6650	0.00105				6650	-6.54921e-05				6650	0.0009371
6655	-0.000360278				6655	0.0008				6655	0.000119675				6655	0.00123
6660	-0.00023156				6660	0.00078				6660	0.000584843				6660	0.00171
6665	-0.000444381				6665	0.00116				6665	0.000450616				6665	0.00171
6670	-0.000464381				6670	0.00148				6670	0.000199925				6670	0.00231
6675	-0.000364381				6675	0.00174				6675	-8.07659e-05				6675	0.0021
6680	-0.000444381				6680	0.00129				6680	0.000318543				6680	0.0023
6685	-0.000604381				6685	0.00209				6685	-6.21479e-05				6685	0.00267
6690	-0.000464381				6690	0.0023				6690	-0.000502839				6690	0.00281
6695	-0.000438739				6695	0.00206				6695	-0.000246976				6695	0.00283
6700	-0.000127457				6700	0.00195				6700	5.44011e-06				6700	0.003
6705	-0.000176175				6705	0.00188				6705	-0.000242144				6705	0.0029
6710	0.000135108				6710	0.00146				6710	-0.000199727				6710	0.00303
6715	-5.361e-05				6715	0.00183				6715	-0.000267311				6715	0.0032
6720	-0.000132328				6720	0.00238				6720	-0.000314895				6720	0.00282
6725	-0.000120693				6725	0.00256				6725	-0.000339549				6725	0.00303
6730	-0.000128				6730	0.00237				6730	-9.5416e-05				6730	0.00323
6735	4.46925e-05				6735	0.00231				6735	-0.000261283				6735	0.00285
6740	-0.000312615				6740	0.00235				6740	1.28499e-05				6740	0.00282
6745	-0.000149922				6745	0.00228				6745	-0.000233017				6745	0.00261
6750	-0.00018723				6750	0.00228				6750	-1.88841e-05				6750	0.00261
6755	-0.000294537				6755	0.00207				6755	-4.75109e-06				6755	0.00261
6760	-0.000158712				6760	0.00202				6760	2.93906e-05				6760	0.00259
6765	-1.28863e-05				6765	0.00179				6765	0.000273532				6765	0.00255
6770	-8.70609e-05				6770	0.00181				6770	-0.000162326				6770	0.00255
6775	-0.000231236				6775	0.00178				6775	-1.81844e-05				6775	0.00261
6780	-0.00015541				6780	0.00168				6780	4.59573e-05				6780	0.00245
6785	-0.000169585				6785	0.00151				6785	-3.99011e-05				6785	0.00238
6790	-0.000106084				6790	0.00148				6790	-3.09503e-05				6790	0.00245
6795	-0.000260026				6795	0.0011				6795	-9.37299e-05				6795	0.00229
6800	-0.00343				6800	0.0009				6800	-0.00279				6800	0.0023
6805	-0.01144				6805	0.00128				6805	-0.00995				6805	0.00219
6810	-0.00767				6810	0.00173				6810	-0.00781				6810	0.00187
6815	-0.00337				6815	0.00136				6815	-0.00538				6815	0.00189
6820	0.000181044				6820	0.00131				6820	-0.00392				6820	0.00175
6825	0.00346				6825	0.00105				6825	-0.00279				6825	0.00164
6830	0.00612				6830	0.00081				6830	-0.00174				6830	0.00164
6835	0.00821				6835	0.00083				6835	-0.000671238				6835	0.00157
6840	0.01003				6840	0.001				6840	3.8762e-05				6840	0.00177
6845	0.01174				6845	0.00142				6845	0.000818762				6845	0.00171
6850	0.01276				6850	0.00124				6850	0.00142				6850	0.0014
6855	0.01375				6855	0.00112				6855	0.00192				6855	0.00176
6860	0.01441				6860	0.00091				6860	0.00231				6860	0.00167
6865	0.01504				6865	0.00062				6865	0.00288				6865	0.00159
6870	0.01555				6870	0.00066				6870	0.00324				6870	0.00142
6875	0.01571				6875	0.00065				6875	0.00345				6875	0.00156
6880	0.01608				6880	0.00091				6880	0.00374				6880	0.00148
6885	0.01624				6885	0.00085				6885	0.00401				6885	0.0014
6890	0.01599				6890	0.00056				6890	0.00406				6890	0.00126
6895	0.01593				6895	0.0003				6895	0.00444				6895	0.00115
6900	0.0159				6900	0.0002				6900	0.00458				6900	0.00111
6905	0.01604				6905	0.00027				6905	0.004				6905	0.00092978
6910	0.01571				6910	0.0007				6910	0.00402				6910	0.000853041
6915	0.01521				6915	0.0006				6915	0.00457				6915	0.00109
6920	0.01463				6920	0.00079				6920	0.00444				6920	0.00106
6925	0.01455				6925	0.00099				6925	0.00425				6925	0.001
6930	0.01442				6930	0.00115				6930	0.00428				6930	0.0013
6935	0.01398				6935	0.00164				6935	0.00435				6935	0.000933104
6940	0.01378				6940	0.00149				6940	0.00398				6940	0.00125
6945	0.01341				6945	0.00106				6945	0.00357				6945	0.00112
6950	0.01307				6950	0.00061				6950	0.00352				6950	0.00105
6955	0.01254				6955	0.00077				6955	0.00391				6955	0.00101
6960	0.01214				6960	0.0007				6960	0.00422				6960	0.000893104
6965	0.01204				6965	0.00094				6965	0.00412				6965	0.000983104
6970	0.01163				6970	0.00028				6970	0.00393				6970	0.00107
6975	0.01111				6975	-0.00021				6975	0.00428				6975	0.000943104
6980	0.01056				6980	0.00025				6980	0.0041				6980	0.000613104
6985	0.01026				6985	0.00072				6985	0.00357				6985	0.000553104
6990	0.01006				6990	0.00013				6990	0.00348				6990	0.000273104
6995	0.00997				6995	0.0006				6995	0.00333				6995	0.000340875
7000	0.00936				7000	0.00077				7000	0.00334				7000	0.000137743
7005	0.00921				7005	0.00057				7005	0.00303				7005	9.46108e-05
7010	0.00882				7010	0.00067				7010	0.00292				7010	0.000181479
7015	0.00856				7015	0.0005				7015	0.00293				7015	-0.000151653
7020	0.00789				7020	0.00032				7020	0.00312				7020	-0.000334785
7025	0.00781				7025	0.00044				7025	0.00287				7025	-0.000416008
7030	0.0076				7030	0.00051				7030	0.00275				7030	-0.000308953
7035	0.00712				7035	0.00023				7035	0.00271				7035	-0.000401897
7040	0.00689				7040	0.00025				7040	0.00241				7040	-0.000534842
7045	0.00651				7045	0.00039				7045	0.00242				7045	-0.000207786
7050	0.0064				7050	0.00032				7050	0.00268				7050	-0.000120731
7055	0.0063				7055	0.00035				7055	0.00255				7055	6.88653e-05
7060	0.00624				7060	0.00041				7060	0.00276				7060	9.46982e-05
7065	0.00572				7065	0.00032				7065	0.00239				7065	0.000140531
7070	0.00558				7070	0.00044				7070	0.00219				7070	1.63641e-05
7075	0.00541				7075	0.00052				7075	0.00187				7075	-0.000187803
7080	0.0054				7080	0.00033				7080	0.00202				7080	-6.197e-05
7085	0.00511				7085	0.00034				7085	0.00189				7085	0.000113863
7090	0.0051				7090	0.00049				7090	0.00183				7090	-2.67494e-06
7095	0.00472				7095	-0.00021				7095	0.00172				7095	-9.41375e-06
7100	0.00464				7100	-0.00048				7100	0.0017				7100	-0.000216153
7105	0.00461				7105	-0.00036				7105	0.00135				7105	1.71086e-05
7110	0.00412				7110	-9e-05				7110	0.00117				7110	-9.96302e-05
7115	0.00393				7115	-0.0004				7115	0.0016				7115	-0.000226369
7120	0.00384				7120	-0.00014				7120	0.00198				7120	5.48398e-05
7125	0.00364				7125	0.00029				7125	0.00178				7125	0.000267614
7130	0.0035				7130	-0.00034				7130	0.00169				7130	0.000100388
7135	0.00331				7135	0.00029				7135	0.00175				7135	-2.68381e-05
7140	0.00314				7140	0.00029				7140	0.00156				7140	-0.000164064
7145	0.00291				7145	0.00048				7145	0.00156				7145	0.00018871
7150	0.00295				7150	0.00048				7150	0.00109				7150	-0.00014019
7155	0.00262				7155	0.00036				7155	0.00108				7155	-5.99462e-05
7160	0.00257				7160	0.0004				7160	0.000618376				7160	2.97378e-07
7165	0.00253				7165	0.00025				7165	0.000692052				7165	4.0541e-05
7170	0.00235				7170	0.00028				7170	0.00119				7170	7.84537e-07
7175	0.00213				7175	0.00018				7175	0.00144				7175	-8.97188e-06
7180	0.00195				7180	0.0001				7180	0.00126				7180	-0.000258728
7185	0.00171				7185	0.00032				7185	0.001				7185	-0.000328485
7190	0.00151				7190	0.00011				7190	0.00126				7190	-0.000408241
7195	0.00181				7195	9e-05				7195	0.00142				7195	-0.000327998
7200	0.00179				7200	0.00019				7200	0.000609515				7200	-0.000217754
7205	0.00162				7205	-5e-05				7205	0.000532901				7205	-3.75104e-05
7210	0.00169				7210	0.00035				7210	0.000616286				7210	-0.000103504
7215	0.00179				7215	0.00025				7215	0.000709672				7215	-0.000143747
7220	0.00172				7220	0.00013				7220	0.000843057				7220	-7.3991e-05
7225	0.00176				7225	0.00034				7225	0.000494572				7225	-0.000324235
7230	0.00147				7230	0.00035				7230	0.000270474				7230	-6.44782e-05
7235	0.00144				7235	-0.00022				7235	0.000286376				7235	-0.000124722
7240	0.00137				7240	-5e-05				7240	0.000272279				7240	-0.000129483
7245	0.00137				7245	0.00045				7245	-0.000271819				7245	-0.000219483
7250	0.0013				7250	0.00038				7250	-4.59171e-05				7250	-0.000239483
7255	0.00141				7255	0.00029				7255	0.000129985				7255	-0.000419483
7260	0.00106				7260	9e-05				7260	0.000238404				7260	-0.000389483
7265	0.000930423				7265	-0.00053				7265	0.000196823				7265	-0.000509483
7270	0.00119				7270	0.00014				7270	-0.000264759				7270	-0.000574537
7275	0.00125				7275	0.00017				7275	-0.00037634				7275	-0.000328258
7280	0.00122				7280	9e-05				7280	-0.000107921				7280	-0.00032198
7285	0.0014				7285	-0.00025				7285	0.000200498				7285	-0.000295701
7290	0.00138				7290	-0.00038				7290	0.000156288				7290	-2.94221e-05
7295	0.001				7295	-0.00054				7295	0.00011787				7295	-7.31433e-05
7300	0.00106				7300	-0.01248				7300	0.000259451				7300	-0.01653
7305	0.00075131				7305	-0.02071				7305	5.1032e-05				7305	-0.0355
7310	0.000651036				7310	-0.01555				7310	2.26132e-05				7310	-0.02894
7315	0.000720762				7315	-0.01227				7315	0.000174194				7315	-0.02352
7320	0.000714428				7320	-0.00983				7320	-3.0015e-05				7320	-0.01988
7325	0.000562036				7325	-0.008				7325	0.000339985				7325	-0.017
7330	0.000329644				7330	-0.00639				7330	8.9985e-05				7330	-0.01434
7335	0.000277252				7335	-0.00522				7335	-0.000220015				7335	-0.01189
7340	6.48602e-05				7340	-0.00407				7340	-0.000240015				7340	-0.01019
7345	0.000152468				7345	-0.00326				7345	5.9985e-05				7345	-0.0084
7350	0.000133174				7350	-0.00252				7350	0.000215831				7350	-0.00695
7355	0.000153174				7355	-0.00146				7355	0.000209217				7355	-0.00518
7360	0.000233174				7360	-0.00057				7360	7.26025e-05				7360	-0.00408
7365	1.3174e-05				7365	-0.00014				7365	0.000325988				7365	-0.00284
7370	-0.000176826				7370	0.00047				7370	0.000399374				7370	-0.00184
7375	-7.6826e-05				7375	0.00046				7375	0.000342759				7375	-0.000981557
7380	3.17403e-06				7380	0.00085				7380	0.000136145				7380	-0.000426441
7385	-0.000190767				7385	0.0022				7385	9.45633e-05				7385	0.000328675
7390	0.000125292				7390	0.00237				7390	0.000242982				7390	0.000713791
7395	0.000111351				7395	0.00241				7395	0.000311401				7395	0.000994179
7400	9.74097e-05				7400	0.00229				7400	0.00035982				7400	0.00116
7405	3.46858e-06				7405	0.00202				7405	0.000198238				7405	0.00172
7410	0.000109527				7410	0.0023				7410	0.000156657				7410	0.00213
7415	5.62479e-05				7415	0.00244				7415	0.000298762				7415	0.00247
7420	-8.34778e-05				7420	0.00234				7420	9.8762e-05				7420	0.00229
7425	-0.000293204				7425	0.00185				7425	-0.000121238				7425	0.0028
7430	2.70707e-05				7430	0.00222				7430	-0.000351238				7430	0.00266
7435	0.000227345				7435	0.00273				7435	-0.000211238				7435	0.00275
7440	0.000227619				7440	0.00276				7440	0.000108762				7440	0.00298
7445	0.00019459				7445	0.00262				7445	0.000231245				7445	0.00284
7450	-5.17434e-05				7450	0.00252				7450	7.62101e-05				7450	0.0031
7455	0.000121923				7455	0.00203				7455	0.000201175				7455	0.00303
7460	6.55902e-05				7460	0.00255				7460	-0.000103859				7460	0.00298
7465	0.000459257				7465	0.00248				7465	-0.000158894				7465	0.00304
7470	0.000322924				7470	0.00204				7470	0.000176072				7470	0.00323
7475	0.000383105				7475	0.00216				7475	-2.13971e-06				7475	0.00312
7480	0.000312831				7480	0.00197				7480	-7.98813e-05				7480	0.00311
7485	0.000152557				7485	0.00186				7485	-0.000157623				7485	0.00288
7490	8.22827e-05				7490	0.00177				7490	2.46355e-05				7490	0.00289
7495	-0.000267992				7495	0.00209				7495	-2.31061e-05				7495	0.00253
7500	-0.000198266				7500	0.00193				7500	-0.000290848				7500	0.00253
7505	-7.85401e-05				7505	0.00205				7505	-0.000248589				7505	0.0026
7510	-6.31078e-06				7510	0.00194				7510	-0.000216331				7510	0.0028
7515	-1.40815e-05				7515	0.00235				7515	-3.40725e-05				7515	0.00283
7520	-9.18522e-05				7520	0.00242				7520	-9.18141e-05				7520	0.00275
7525	-0.000229623				7525	0.00217				7525	-0.000219556				7525	0.00242
7530	-0.000357394				7530	0.00247				7530	-0.000127297				7530	0.00277
7535	-0.000595164				7535	0.00236				7535	-0.000285039				7535	0.00265
7540	-0.000816713				7540	0.00251				7540	-0.000237648				7540	0.00241
7545	-0.000802854				7545	0.00234				7545	-0.000171879				7545	0.00246
7550	-0.00731				7550	0.00219				7550	-0.00588				7550	0.0024
7555	-0.0117				7555	0.00194				7555	-0.00855				7555	0.00192
7560	-0.00786				7560	0.00177				7560	-0.00669				7560	0.00199
7565	-0.0044				7565	0.00135				7565	-0.00513				7565	0.0022
7570	-0.00221				7570	0.00117				7570	-0.00421				7570	0.00198
7575	0.000157971				7575	0.001				7575	-0.00407				7575	0.00188
7580	0.00196				7580	0.00108				7580	-0.00337				7580	0.00173
7585	0.00347				7585	0.0012				7585	-0.00203				7585	0.00156
7590	0.00459				7590	0.00145				7590	-0.00174				7590	0.00151
7595	0.00572				7595	0.00127				7595	-0.00156				7595	0.00153
7600	0.00656				7600	0.00165				7600	-0.00112				7600	0.0015
7605	0.00738				7605	0.00143				7605	-0.000871974				7605	0.00129
7610	0.00784				7610	0.00135				7610	-0.000581974				7610	0.00141
7615	0.00851				7615	0.00149				7615	-0.000521974				7615	0.00135
7620	0.00909				7620	0.00133				7620	-0.000161974				7620	0.00133
7625	0.00954				7625	0.00138				7625	-0.000201974				7625	0.00113
7630	0.00979				7630	0.00122				7630	9.80257e-05				7630	0.00141
7635	0.01001				7635	0.00065				7635	9.99861e-06				7635	0.00122
7640	0.01027				7640	0.00089				7640	0.000461972				7640	0.00152
7645	0.0099				7645	0.00146				7645	0.000513944				7645	0.0012
7650	0.00996				7650	0.00086				7650	0.000645917				7650	0.00108
7655	0.01048				7655	0.0006				7655	0.00031789				7655	0.00121
7660	0.0104				7660	0.0011				7660	0.000329863				7660	0.0016
7665	0.01007				7665	0.00118				7665	0.000650489				7665	0.00165
7670	0.01001				7670	0.00065				7670	0.000534				7670	0.00137
7675	0.00988				7675	0.00078				7675	0.00096751				7675	0.00114
7680	0.00975				7680	0.00129				7680	0.0011				7680	0.00131
7685	0.00963				7685	0.00104				7685	0.00070453				7685	0.00151
7690	0.00924				7690	0.0006				7690	0.000988041				7690	0.00123
7695	0.00905				7695	0.00059				7695	0.000881911				7695	0.00121
7700	0.00892				7700	0.00049				7700	0.000316143				7700	0.000786726
7705	0.00868				7705	0.0005				7705	0.000620374				7705	0.000586726
7710	0.00831				7710	0.00034				7710	0.000674605				7710	0.000856726
7715	0.00825				7715	-0.00014				7715	0.000388837				7715	0.000756726
7720	0.00794				7720	0.00074				7720	0.000313068				7720	0.000516726
7725	0.0077				7725	0.00079				7725	0.000485677				7725	0.000456726
7730	0.0075				7730	0.00017				7730	0.000413419				7730	0.000396726
7735	0.00755				7735	0.00077				7735	0.00017116				7735	0.000206726
7740	0.00722				7740	0.00058				7740	0.000398902				7740	0.000866726
7745	0.00682				7745	-8e-05				7745	0.000616643				7745	0.000666726
7750	0.00677				7750	-0.00024				7750	0.000394385				7750	0.000876726
7755	0.00674				7755	-0.00058				7755	0.000492127				7755	0.000826726
7760	0.00658				7760	-9e-05				7760	0.000295637				7760	0.000619297
7765	0.00608				7765	7e-05				7765	0.000419147				7765	0.000534181
7770	0.00603				7770	-0.00032				7770	-0.000227343				7770	0.000609065
7775	0.00583				7775	-0.00018				7775	-4.38324e-05				7775	0.000593949
7780	0.00564				7780	-0.00015				7780	1.96779e-05				7780	0.000838833
7785	0.00549				7785	-0.00033				7785	0.000733188				7785	0.000703717
7790	0.00529				7790	-0.00053				7790	0.000866433				7790	0.000938601
7795	0.00504				7795	-0.00037				7795	0.000332923				7795	0.000692299
7800	0.00488				7800	-0.00055				7800	0.000209412				7800	0.000570961
7805	0.00483				7805	-0.00051				7805	2.59022e-05				7805	0.000169622
7810	0.00465				7810	-0.00038				7810	-9.7608e-05				7810	-4.1717e-05
7815	0.00436				7815	-0.00034				7815	0.000148882				7815	-0.000293056
7820	0.00437				7820	-0.00046				7820	0.000509868				7820	-0.000414395
7825	0.00403				7825	-0.00053				7825	0.000305351				7825	-0.000444158
7830	0.00415				7830	-0.00016				7830	0.000100835				7830	-0.000627833
7835	0.00405				7835	-0.00033				7835	-0.000213682				7835	-0.000601508
7840	0.0038				7840	-0.00061				7840	0.000171801				7840	-0.000345184
7845	0.00357				7845	-0.00058				7845	0.000267284				7845	-0.000438859
7850	0.00356				7850	-0.00091				7850	-0.000219661				7850	-0.000472534
7855	0.00378				7855	-0.0007				7855	-1.38926e-05				7855	-0.000569025
7860	0.00362				7860	-0.00057				7860	0.000141876				7860	-0.000616923
7865	0.00361				7865	-0.00062				7865	0.000227645				7865	-0.000754822
7870	0.00317				7870	-0.00051				7870	0.000363413				7870	-0.000722721
7875	0.00334				7875	-0.00039				7875	0.000499182				7875	-0.000650619
7880	0.00301				7880	-0.00062				7880	0.000524951				7880	-0.000678518
7885	0.00314				7885	-0.00053				7885	0.000383323				7885	-0.000675685
7890	0.00284				7890	-0.00061				7890	1.16961e-05				7890	-0.000457656
7895	0.00256				7895	-0.00036				7895	-9.99312e-05				7895	-0.000309627
7900	0.00231				7900	-0.00049				7900	0.000228441				7900	-0.000371599
7905	0.00235				7905	-9e-05				7905	6.68142e-05				7905	-0.00064357
7910	0.00223				7910	-0.00033				7910	-0.000214813				7910	-0.000235541
7915	0.00236				7915	-0.00034				7915	-0.000135416				7915	-0.000353274
7920	0.00214				7920	-0.00032				7920	-0.000275676				7920	-0.000273274
7925	0.00235				7925	-0.00035				7925	-0.000255937				7925	0.000156726
7930	0.00204				7930	-0.00037				7930	-0.000176198				7930	-0.000173274
7935	0.00162				7935	-0.00064				7935	-0.000166458				7935	-0.000233274
7940	0.00167				7940	-0.00051				7940	0.000193281				7940	-0.000363274
7945	0.00156				7945	-0.00048				7945	5.38232e-05				7945	-0.000355455
7950	0.00127				7950	-0.00056				7950	0.000115168				7950	-6.59965e-05
7955	0.0012				7955	-0.00037				7955	8.65137e-05				7955	7.34619e-05
7960	0.00163				7960	-0.00018				7960	0.000277859				7960	0.00014292
7965	0.00173				7965	0.0002				7965	9.92042e-05				7965	0.000302379
7970	0.0015				7970	-0.00016				7970	4.05495e-05				7970	0.000871837
7975	0.00145				7975	-0.00013				7975	-7.63325e-06				7975	0.000827295
7980	0.00151				7980	-0.00014				7980	-0.0002344				7980	0.00109
7985	0.00124				7985	-0.00014				7985	-0.000311166				7985	0.000957063
7990	0.00124				7990	3e-05				7990	-0.000377933				7990	0.000941947
7995	0.00128				7995	-0.00061				7995	-0.0004247				7995	0.000966831
8000	0.00119				8000	0.00012				8000	3.85338e-05				8000	0.000951715
8005	0.00126				8005	0.00045				8005	0.000561767				8005	0.00116
8010	0.0012				8010	-6e-05				8010	-0.000232816				8010	0.000767151
8015	0.00108				8015	0.00053				8015	-0.000287399				8015	0.000671154
8020	0.000824187				8020	0.0009				8020	0.000178018				8020	0.000395158
8025	0.000985644				8025	0.00083				8025	0.000353435				8025	0.000229161
8030	0.00101				8030	0.00078				8030	0.000318853				8030	0.000133165
8035	0.000558558				8035	0.00045				8035	-8.57304e-05				8035	-0.000212832
8040	0.00051783				8040	0.0003				8040	0.000601549				8040	-0.000117932
8045	0.000506373				8045	-0.0032				8045	0.000789449				8045	-0.00354
8050	0.000624916				8050	-0.01805				8050	0.00050735				8050	-0.02906
8055	0.000503459				8055	-0.01831				8055	0.00064525				8055	-0.03388
8060	0.000452002				8060	-0.01401				8060	5.31504e-05				8060	-0.02737
8065	0.000300545				8065	-0.01192				8065	0.000411051				8065	-0.02288
8070	0.000509816				8070	-0.01011				8070	0.000630296				8070	-0.01952
8075	0.000449816				8075	-0.00816				8075	0.000390886				8075	-0.0166
8080	0.000329816				8080	-0.00639				8080	0.000391476				8080	-0.01406
8085	0.000259816				8085	-0.00514				8085	0.000352065				8085	-0.01198
8090	3.9816e-05				8090	-0.0046				8090	3.26553e-05				8090	-0.01008
8095	0.000259816				8095	-0.00399				8095	2.32451e-05				8095	-0.00839
8100	0.000167498				8100	-0.00277				8100	0.000334529				8100	-0.00671
8105	0.000148227				8105	-0.00194				8105	0.000747895				8105	-0.0057
8110	-5.10449e-05				8110	-0.00156				8110	0.000561261				8110	-0.0046
8115	-5.03164e-05				8115	-0.00111				8115	0.000494627				8115	-0.00355
8120	-0.000189588				8120	-0.00086				8120	0.000547993				8120	-0.00262
8125	-8.88594e-05				8125	-2e-05				8125	0.000601358				8125	-0.00181
8130	-0.000298131				8130	0.0007				8130	0.000584724				8130	-0.00123
8135	-0.000228429				8135	0.00085				8135	0.000330834				8135	-0.000586268
8140	-0.000168727				8140	0.00087				8140	0.000316944				8140	4.85124e-05
8145	-3.90251e-05				8145	0.00132				8145	0.000373054				8145	0.000513293
8150	-1.93231e-05				8150	0.00157				8150	0.000419165				8150	0.00135
8155	-9.62119e-06				8155	0.00163				8155	0.000275275				8155	0.00142
8160	0.000130081				8160	0.00183				8160	0.000291385				8160	0.00178
8165	0.00017196				8165	0.00173				8165	0.000319429				8165	0.002
8170	0.000331231				8170	0.00153				8170	7.81185e-05				8170	0.00221
8175	2.05028e-05				8175	0.00187				8175	0.000146808				8175	0.00229
8180	-0.000170226				8180	0.00194				8180	0.000355497				8180	0.00189
8185	0.000119046				8185	0.00224				8185	0.000314187				8185	0.00154
8190	0.000158317				8190	0.00198				8190	3.28761e-05				8190	0.00162
8195	0.000112953				8195	0.0017				8195	0.000112731				8195	0.00202
8200	-1.70469e-05				8200	0.00174				8200	-0.000306248				8200	0.00178
8205	6.29531e-05				8205	0.00224				8205	-0.000365228				8205	0.00198
8210	-9.70469e-05				8210	0.00237				8210	8.5793e-05				8210	0.00194
8215	-0.000227047				8215	0.00237				8215	0.000306814				8215	0.00199
8220	-0.000247047				8220	0.00222				8220	0.000417834				8220	0.0021
8225	-0.000157047				8225	0.00201				8225	0.000439368				8225	0.00225
8230	-0.000297047				8230	0.00207				8230	0.000192439				8230	0.0024
8235	-7.70469e-05				8235	0.0018				8235	0.00018551				8235	0.00265
8240	-0.000207047				8240	0.00142				8240	0.000238581				8240	0.00303
8245	-0.000187047				8245	0.00104				8245	9.16521e-05				8245	0.00273
8250	-2.70469e-05				8250	0.00127				8250	0.000324723				8250	0.00299
8255	-1.70469e-05				8255	0.00173				8255	-0.000302206				8255	0.00313
8260	0.000182837				8260	0.00094				8260	-0.000297413				8260	0.0029
8265	-3.72792e-05				8265	0.00081				8265	3.73804e-05				8265	0.00256
8270	-0.000247395				8270	0.00176				8270	0.000462173				8270	0.00271
8275	-0.000407511				8275	0.00187				8275	0.000456966				8275	0.00231
8280	-9.76276e-05				8280	0.00187				8280	6.17595e-05				8280	0.00189
8285	-0.000227744				8285	0.00157				8285	-0.000183448				8285	0.00214
8290	-0.000430273				8290	0.0017				8290	-7.76335e-05				8290	0.0022
8295	-0.00221				8295	0.00132				8295	-0.00147				8295	0.00188
8300	-0.01177				8300	0.00156				8300	-0.00878				8300	0.00175
8305	-0.01155				8305	0.00143				8305	-0.00822				8305	0.00177
8310	-0.00886				8310	0.00092				8310	-0.00643				8310	0.0021
8315	-0.00662				8315	0.00079				8315	-0.00555				8315	0.00205
8320	-0.00481				8320	0.00058				8320	-0.00491				8320	0.00189
8325	-0.00356				8325	0.0006				8325	-0.00434				8325	0.0019
8330	-0.00232				8330	0.00073				8330	-0.00385				8330	0.00179
8335	-0.00139				8335	0.00089				8335	-0.00328				8335	0.00171
8340	-0.000540317				8340	0.00112				8340	-0.00267				8340	0.0017
8345	5.07847e-05				8345	0.00083				8345	-0.00251				8345	0.00165
8350	0.000591387				8350	0.00087				8350	-0.00212				8350	0.0016
8355	0.00154				8355	0.00106				8355	-0.00171				8355	0.00145
8360	0.00177				8360	0.00131				8360	-0.00167				8360	0.00132
8365	0.00221				8365	0.00131				8365	-0.00132				8365	0.00129
8370	0.00266				8370	0.0009				8370	-0.000506224				8370	0.00102
8375	0.00309				8375	0.00079				8375	-0.000618474				8375	0.000853541
8380	0.0035				8380	0.00098				8380	-0.000500725				8380	0.00106
8385	0.00394				8385	0.00106				8385	-0.000312742				8385	0.000998968
8390	0.00392				8390	0.00078				8390	-5.47587e-05				8390	0.000886681
8395	0.0039				8395	0.0007				8395	-9.67756e-05				8395	0.000654394
8400	0.00398				8400	0.0009				8400	-0.000118793				8400	0.000602108
8405	0.00393				8405	0.00091				8405	0.000259191				8405	0.000332911
8410	0.00398				8410	0.00095				8410	0.000357174				8410	1.21281e-05
8415	0.00397				8415	0.00082				8415	0.00052505				8415	-1.86547e-05
8420	0.00424				8420	0.00102				8420	0.00070289				8420	0.000150562
8425	0.00413				8425	0.00106				8425	0.000630731				8425	-0.00015022
8430	0.00415				8430	0.00111				8430	0.000278571				8430	-0.000321003
8435	0.00421				8435	0.00124				8435	0.000236412				8435	-0.000141491
8440	0.00401				8440	0.00136				8440	0.000424252				8440	-0.000250742
8445	0.00374				8445	0.00068				8445	0.000601833				8445	-0.000359992
8450	0.00392				8450	0.00081				8450	0.000259153				8450	-9.92431e-05
8455	0.0036				8455	0.00104				8455	0.000156474				8455	-0.000358494
8460	0.00367				8460	0.00077				8460	0.000303794				8460	-0.000297745
8465	0.00362				8465	0.00047				8465	0.000201115				8465	-0.000316984
8470	0.00361				8470	0.00068				8470	0.000238435				8470	-0.000436043
8475	0.0037				8475	0.00036				8475	0.000475524				8475	-8.51015e-05
8480	0.00352				8480	0.00035				8480	0.000401918				8480	-0.000224161
8485	0.00333				8485	0.0004				8485	0.000168312				8485	-0.00063322
8490	0.00341				8490	0.00018				8490	-0.000435294				8490	-0.000562279
8495	0.00336				8495	-3e-05				8495	-0.0004689				8495	-0.000541338
8500	0.00318				8500	0.00019				8500	-4.25059e-05				8500	-0.00029136
8505	0.00312				8505	1e-05				8505	0.000513888				8505	-0.000381452
8510	0.00304				8510	0.00012				8510	0.0006089				8510	-0.000361544
8515	0.00282				8515	-8e-05				8515	0.000343911				8515	-0.000571636
8520	0.00305				8520	0.0001				8520	0.000208922				8520	-0.000401728
8525	0.00292				8525	2e-05				8525	0.000283934				8525	-0.00041182
8530	0.00279				8530	-7e-05				8530	0.000118945				8530	-0.000203602
8535	0.0029				8535	-0.00041				8535	2.39569e-05				8535	-0.000425801
8540	0.00282				8540	-0.00014				8540	-0.000342443				8540	-0.000398
8545	0.00276				8545	-2e-05				8545	-0.000629313				8545	-0.000370199
8550	0.00251				8550	-0.00028				8550	-0.000656183				8550	-9.23979e-05
8555	0.00244				8555	-0.00038				8555	-0.000123053				8555	-0.000184597
8560	0.00249				8560	-0.00028				8560	0.000310076				8560	-0.000158842
8565	0.0025				8565	-1e-05				8565	-3.67939e-05				8565	-0.000374086
8570	0.00225				8570	0.00045				8570	-0.000304847				8570	-0.00040933
8575	0.00237				8575	0.00031				8575	-4.40841e-05				8575	-0.000374574
8580	0.00218				8580	0.00034				8580	-0.000723321				8580	-0.000499818
8585	0.00184				8585	0				8585	-0.000442558				8585	-0.000705062
8590	0.00207				8590	-0.00013				8590	-0.000551794				8590	-0.000722397
8595	0.00192				8595	-0.00021				8595	-0.000751031				8595	-0.000571501
8600	0.00171				8600	-0.00022				8600	-0.000530959				8600	-0.000600605
8605	0.00195				8605	0.00016				8605	-0.000562962				8605	-0.000649709
8610	0.00206				8610	-4e-05				8610	-0.000664965				8610	-0.000838813
8615	0.00174				8615	-0.00016				8615	-0.000446967				8615	-0.000587917
8620	0.00209				8620	-0.00015				8620	-0.00042897				8620	-0.000468862
8625	0.00179				8625	-7e-05				8625	-0.000710973				8625	-0.000582441
8630	0.00177				8630	0.00029				8630	-0.000722976				8630	-0.000786019
8635	0.00166				8635	-4e-05				8635	-0.000587987				8635	-0.000719598
8640	0.00164				8640	-6e-05				8640	-0.000482998				8640	-0.000563176
8645	0.00158				8645	-0.0001				8645	-0.00030801				8645	-0.000576755
8650	0.00112				8650	-0.00016				8650	-0.000813021				8650	-0.000611698
8655	0.00137				8655	-9e-05				8655	-0.00101				8655	-0.000770129
8660	0.00123				8660	-9e-05				8660	-0.000393044				8660	-0.000918561
8665	0.00115				8665	-0.00018				8665	-0.000630361				8665	-0.000686993
8670	0.000911899				8670	-0.00017				8670	-0.000838447				8670	-0.000505424
8675	0.000681899				8675	0.00014				8675	-0.000626532				8675	-0.000833856
8680	0.000881899				8680	-7e-05				8680	-0.000524618				8680	-0.00088304
8685	0.00118				8685	4e-05				8685	-0.000512703				8685	-0.000776451
8690	0.000831899				8690	-0.00016				8690	-0.000750789				8690	-0.000759863
8695	0.000882003				8695	-0.00045				8695	-0.000430351				8695	-0.000763275
8700	0.00121				8700	-0.00029				8700	-3.13901e-05				8700	-0.000686687
8705	0.00117				8705	0.00014				8705	-0.000212429				8705	-0.000800098
8710	0.00106				8710	1e-05				8710	-0.000183468				8710	-0.000863611
8715	0.000912834				8715	-0.00026				8715	0.000195493				8715	-0.000691853
8720	0.000773041				8720	-0.00046				8720	-3.55456e-05				8720	-0.000660095
8725	0.00114				8725	0.00014				8725	0.000172736				8725	-0.000738338
8730	0.000663457				8730	0.00029				8730	0.000198978				8730	-0.00053658
8735	0.000433664				8735	0.00025				8735	0.000255221				8735	-0.000654823
8740	0.000723872				8740	0.00038				8740	-4.85368e-05				8740	-0.000763065
8745	0.00066408				8745	-0.00011				8745	-0.000272294				8745	-0.000697692
8750	0.000614287				8750	-0.00048				8750	0.000213948				8750	-0.000635735
8755	0.000484495				8755	-0.0005				8755	-0.000409809				8755	-0.000243778
8760	0.000504495				8760	-0.00071				8760	-0.000186046				8760	-0.000441821
8765	0.000844495				8765	-0.00101				8765	0.000247717				8765	-0.000439864
8770	0.000684495				8770	-0.00161				8770	9.14798e-05				8770	-0.000597907
8775	0.000674495				8775	-0.00123				8775	0.000255243				8775	-0.000763563
8780	0.000474495				8780	-0.00081				8780	2.9006e-05				8780	-0.00058477
8785	0.000554495				8785	-0.00092				8785	0.000192769				8785	-0.000465976
8790	0.000570836				8790	-0.00134				8790	-5.15034e-06				8790	-0.000337182
8795	0.000272623				8795	-0.01178				8795	-0.000233631				8795	-0.01393
8800	7.44103e-05				8800	-0.02155				8800	-9.21109e-05				8800	-0.03556
8805	-5.38024e-05				8805	-0.01764				8805	-0.000300591				8805	-0.03072
8810	9.7985e-05				8810	-0.01434				8810	-0.000139071				8810	-0.02529
8815	0.000219772				8815	-0.01199				8815	-0.000407552				8815	-0.02164
8820	0.000305323				8820	-0.01033				8820	-0.00055703				8820	-0.01891
8825	0.000344637				8825	-0.00895				8825	-0.000317507				8825	-0.01647
8830	0.000513951				8830	-0.00802				8830	-0.000287984				8830	-0.01423
8835	0.000373265				8835	-0.00691				8835	-6.84603e-05				8835	-0.01204
8840	0.000342579				8840	-0.00593				8840	0.000221063				8840	-0.01035
8845	0.000491893				8845	-0.00528				8845	7.05863e-05				8845	-0.00883
8850	0.000303931				8850	-0.00434				8850	-0.000350312				8850	-0.00704
8855	0.000354138				8855	-0.00369				8855	-6.24752e-05				8855	-0.00586
8860	0.000194346				8860	-0.00313				8860	-5.46384e-05				8860	-0.00475
8865	-6.54464e-05				8865	-0.00243				8865	-0.000276802				8865	-0.00376
8870	0.000254761				8870	-0.00214				8870	-0.000368965				8870	-0.00265
8875	0.000304969				8875	-0.00178				8875	-0.000351128				8875	-0.00193
8880	-8.48233e-05				8880	-0.00154				8880	-0.000333291				8880	-0.00126
8885	-4.78822e-05				8885	-0.00105				8885	-0.000316781				8885	-0.000637436
8890	0.000129059				8890	-0.00056				8890	-0.000300271				8890	-3.74359e-05
8895	0.000126				8895	-0.00034				8895	-0.000343761				8895	0.000433975
8900	0.000242941				8900	-0.00018				8900	-0.000617251				8900	0.000586388
8905	4.98822e-05				8905	-0.00057				8905	-1.07414e-05				8905	0.000768801
8910	0.000216823				8910	-0.00029				8910	-4.23154e-06				8910	0.00103
8915	0.000125133				8915	0.00025				8915	3.16135e-05				8915	0.000933626
8920	0.000193898				8920	0.0004				8920	-5.27631e-05				8920	0.000986038
8925	-0.000107337				8925	0.00037				8925	-0.00022714				8925	0.00139
8930	-0.000278572				8930	0.00047				8930	-0.000281516				8930	0.00149
8935	-0.000209806				8935	0.00033				8935	-0.000165893				8935	0.00197
8940	-0.000111041				8940	0.00016				8940	0.00012973				8940	0.00214
8945	0.000208341				8945	0.00111				8945	-1.48433e-05				8945	0.00188
8950	0.000308341				8950	0.00092				8950	-3.96139e-05				8950	0.00198
8955	0.000188341				8955	0.00073				8955	0.000205615				8955	0.00224
8960	1.83405e-05				8960	0.00078				8960	9.08448e-05				8960	0.00253
8965	0.00027834				8965	0.00046				8965	-7.39259e-05				8965	0.00221
8970	0.00030834				8970	0.00038				8970	0.000671303				8970	0.00207
8975	0.000318665				8975	0.00058				8975	0.000766556				8975	0.00212
8980	0.000479964				8980	0.00079				8980	0.00030188				8980	0.00209
8985	0.000561263				8985	0.00046				8985	9.72045e-05				8985	0.00185
8990	0.000402563				8990	0.00061				8990	1.25286e-05				8990	0.00219
8995	0.000443862				8995	0.00078				8995	0.000167853				8995	0.00187
9000	0.000575161				9000	0.00077				9000	0.000103177				9000	0.00179
9005	0.000576461				9005	0.00073				9005	0.000408501				9005	0.00188
9010	0.000529042				9010	0.00046				9010	0.000774334				9010	0.00173
9015	0.000831623				9015	0.00055				9015	0.000640168				9015	0.00184
9020	0.0011				9020	0.00052				9020	0.000386001				9020	0.00152
9025	0.000986786				9025	0.00074				9025	0.000491835				9025	0.00141
9030	0.000959368				9030	0.00038				9030	-3.2332e-05				9030	0.0013
9035	0.00115				9035	0.00031				9035	0.000163501				9035	0.00165
9040	0.00093537				9040	0.00034				9040	7.9955e-05				9040	0.00145
9045	-0.00465				9045	0.00055				9045	-0.00489				9045	0.00109
9050	-0.01181				9050	0.00052				9050	-0.00908				9050	0.00112
9055	-0.00943				9055	0.00053				9055	-0.00728				9055	0.00119
9060	-0.00765				9060	0.00057				9060	-0.00602				9060	0.00146
9065	-0.00651				9065	0.00052				9065	-0.00476				9065	0.00144
9070	-0.00543				9070	0.00057				9070	-0.00393				9070	0.00169
9075	-0.00407				9075	0.00032				9075	-0.00368				9075	0.00151
9080	-0.00312				9080	0.00032				9080	-0.00315				9080	0.00163
9085	-0.00254				9085	0.00021				9085	-0.0027				9085	0.00137
9090	-0.00158				9090	0.00042				9090	-0.0024				9090	0.00141
9095	-0.00085344				9095	0.0001				9095	-0.00196				9095	0.000919657
9100	-9.44593e-05				9100	-7e-05				9100	-0.00187				9100	0.00123
9105	0.000452824				9105	0.00031				9105	-0.00168				9105	0.00131
9110	0.000600108				9110	0.00061				9110	-0.00105				9110	0.00125
9115	0.00113				9115	0.00066				9115	-0.00114				9115	0.00091736
9120	0.00118				9120	0.00073				9120	-0.00106				9120	0.000681003
9125	0.00159				9125	0.00054				9125	-0.000377002				9125	0.000974646
9130	0.0014				9130	0.00032				9130	-0.000297874				9130	0.000678289
9135	0.0013				9135	1e-05				9135	-0.000557108				9135	0.000991932
9140	0.00122				9140	-3e-05				9140	-0.000466342				9140	0.00113
9145	0.00133				9145	0.0001				9145	0.000244425				9145	0.000776809
9150	0.00123				9150	0.00023				9150	5.51908e-05				9150	0.000781484
9155	0.00121				9155	0.00037				9155	0.000235957				9155	0.00086616
9160	0.00124				9160	0.00036				9160	-4.32766e-05				9160	0.000460835
9165	0.00142				9165	0.00011				9165	0.00017892				9165	0.000315511
9170	0.00135				9170	-0.0003				9170	0.000251594				9170	9.93929e-05
9175	0.00127				9175	-0.00025				9175	-0.000205732				9175	0.000170043
9180	0.00133				9180	0.0003				9180	-2.30578e-05				9180	4.06922e-05
9185	0.00134				9185	0.00032				9185	-2.03839e-05				9185	0.000241342
9190	0.00122				9190	5e-05				9190	4.22901e-05				9190	0.000221992
9195	0.00136				9195	0.00011				9195	-4.3952e-05				9195	-6.73587e-05
9200	0.00125				9200	1e-05				9200	0.00015089				9200	0.000323291
9205	0.00115				9205	-0.00011				9205	0.000195732				9205	0.000115185
9210	0.00104				9210	-0.00012				9210	0.000590574				9210	-0.000192838
9215	0.00124				9215	4e-05				9215	0.000465416				9215	-4.08614e-05
9220	0.000891032				9220	-3e-05				9220	0.000510258				9220	-0.000348885
9225	0.00114				9225	-5e-05				9225	0.000775695				9225	-0.000376908
9230	0.00074809				9230	3e-05				9230	0.000712919				9230	-0.000174931
9235	0.000578129				9235	-0.00027				9235	0.000870143				9235	-0.000132361
9240	0.000368169				9240	-0.00014				9240	0.000797367				9240	-0.000249649
9245	-1.79093e-06				9245	-0.00013				9245	0.000814591				9245	6.30624e-05
9250	0.000218249				9250	-0.00015				9250	0.000811815				9250	-0.000204226
9255	-0.000101711				9255	3e-05				9255	0.000799039				9255	-0.000201514
9260	-0.000139035				9260	-0.00015				9260	0.000738685				9260	-8.80276e-06
9265	-0.000146358				9265	-0.0003				9265	0.00078833				9265	7.40408e-05
9270	-0.000343681				9270	-0.00017				9270	0.000707976				9270	0.000136947
9275	-0.000121005				9275	1e-05				9275	0.000257622				9275	0.000129854
9280	8.16718e-05				9280	-0.00066				9280	0.000377267				9280	0.00023276
9285	7.43484e-05				9285	-0.00021				9285	0.000616913				9285	0.000205667
9290	0.000111647				9290	-1e-05				9290	0.000188248				9290	-8.1427e-05
9295	6.71527e-05				9295	-0.00023				9295	0.000220146				9295	-5.87061e-05
9300	2.65845e-06				9300	-0.00059				9300	0.000112044				9300	-0.000286139
9305	-0.000121836				9305	-6e-05				9305	0.000613942				9305	2.64281e-05
9310	-0.00026633				9310	0.0002				9310	0.00063584				9310	7.89952e-05
9315	-0.000130824				9315	0.00015				9315	0.000697738				9315	-2.84377e-05
9320	-0.000218125				9320	-9e-05				9320	0.000710606				9320	0.000294129
9325	-0.000318233				9325	-0.00011				9325	0.00117				9325	0.000246327
9330	-0.000268341				9330	0.00014				9330	0.00086828				9330	0.000198007
9335	-0.000598449				9335	0.0001				9335	0.000422117				9335	-5.03137e-05
9340	-0.000308557				9340	0.0002				9340	0.000655954				9340	-6.86339e-05
9345	-0.000408665				9345	2e-05				9345	0.000459791				9345	4.30459e-05
9350	-0.000529328				9350	-0.00074				9350	0.000563988				9350	4.7257e-06
9355	-0.000581656				9355	-0.00017				9355	0.000689266				9355	-0.000284011
9360	-0.000163984				9360	8e-05				9360	0.000654543				9360	-0.000193786
9365	-0.000136312				9365	0.00016				9365	0.000779821				9365	-0.000173561
9370	-0.00038864				9370	-4e-05				9370	5.09805e-06				9370	-0.000143336
9375	-0.000570968				9375	-8e-05				9375	-0.000619625				9375	2.68896e-05
9380	-0.000663296				9380	-2e-05				9380	-0.000184347				9380	-0.000122885
9385	-0.000588013				9385	-0.00031				9385	-2.82857e-05				9385	-6.29721e-05
9390	-0.00052273				9390	-0.00016				9390	-4.22242e-05				9390	-4.74463e-06
9395	-0.000537447				9395	-0.00048				9395	-0.000266163				9395	-0.000286517
9400	-0.000442163				9400	-0.00068				9400	4.98988e-05				9400	-0.00032829
9405	-0.00012688				9405	-0.00097				9405	0.00013596				9405	-0.000450062
9410	-0.000321597				9410	-0.00054				9410	2.02172e-06				9410	-0.000591835
9415	-0.000208151				9415	-0.00043				9415	-4.18351e-05				9415	-0.000433672
9420	-0.000155317				9420	-0.00074				9420	-0.000195665				9420	-0.000247918
9425	-0.000162483				9425	-0.00059				9425	-0.000359494				9425	-0.000382164
9430	3.5123e-07				9430	-0.00032				9430	0.000106676				9430	-0.00055641
9435	-0.000276815				9435	-0.00035				9435	0.000272847				9435	-0.000440656
9440	-0.000343981				9440	-0.00049				9440	-9.09829e-05				9440	-0.000814903
9445	-8.23659e-05				9445	-4e-05				9445	-0.000135087				9445	-0.000549149
9450	-0.00011197				9450	-5e-05				9450	-4.94666e-05				9450	-0.000774303
9455	-0.000141574				9455	-0.00017				9455	-5.38458e-05				9455	-0.000224446
9460	0.000158821				9460	-0.00048				9460	-6.82251e-05				9460	-0.000174589
9465	7.92169e-05				9465	-0.00067				9465	0.000337396				9465	-3.47322e-05
9470	-0.000160387				9470	-0.00038				9470	0.000173016				9470	-0.000164875
9475	-6.05906e-05				9475	-0.00046				9475	-1.16628e-05				9475	-0.000295018
9480	4.74092e-05				9480	-0.00021				9480	-0.000717241				9480	-0.000102321
9485	7.54091e-05				9485	-0.00094				9485	-0.00057282				9485	-0.000299162
9490	-0.000286591				9490	-0.00106				9490	-0.000648399				9490	-0.000386003
9495	-0.000368591				9495	-0.00065				9495	-0.000563978				9495	-0.000782844
9500	-0.000450591				9500	-0.00049				9500	-0.000559556				9500	-0.000749685
9505	-0.000402592				9505	-0.0007				9505	-0.000505135				9505	-0.000836526
9510	-0.000246922				9510	-0.00049				9510	-0.000582496				9510	-0.00129
9515	2.87476e-05				9515	-0.0003				9515	-0.000459857				9515	-0.00106
9520	-4.55829e-05				9520	-0.00053				9520	-0.000567218				9520	-0.000666932
9525	-5.99133e-05				9525	-0.00136				9525	-0.000604579				9525	-0.000959538
9530	-0.000224244				9530	-0.00068				9530	-0.00053194				9530	-0.00117
9535	-0.000198574				9535	-0.00051				9535	-0.000779301				9535	-0.00105
9540	-1.45682e-05				9540	-0.00373				9540	-0.000438316				9540	-0.00334
9545	-3.11168e-05				9545	-0.01845				9545	-0.000647884				9545	-0.02663
9550	-9.76654e-05				9550	-0.01963				9550	-0.000977451				9550	-0.0355
9555	-0.000224214				9555	-0.01552				9555	-0.000337019				9555	-0.0288
9560	-0.000200763				9560	-0.01323				9560	-0.000666586				9560	-0.02492
9565	-0.000207311				9565	-0.01149				9565	-0.000626154				9565	-0.02161
9570	-0.000164897				9570	-0.00949				9570	-0.000836944				9570	-0.01901
9575	-0.000163519				9575	-0.00899				9575	-0.00104				9575	-0.01621
9580	2.78588e-05				9580	-0.00769				9580	-0.000830972				9580	-0.01462
9585	2.92365e-05				9585	-0.00695				9585	-0.000492986				9585	-0.01251
9590	-0.000129386				9590	-0.00606				9590	-0.000555				9590	-0.01087
9595	-0.000368008				9595	-0.00493				9595	-0.000507014				9595	-0.00976
9600	-0.000197104				9600	-0.00414				9600	-0.000519648				9600	-0.0081
9605	-5.76226e-05				9605	-0.00354				9605	-0.000644143				9605	-0.00695
9610	-0.000338141				9610	-0.00308				9610	-0.000588637				9610	-0.00584
9615	-0.000338659				9615	-0.00236				9615	-0.000573132				9615	-0.00519
9620	-0.000559177				9620	-0.00213				9620	-0.000417627				9620	-0.00424
9625	-0.000559695				9625	-0.00212				9625	-0.000142122				9625	-0.0037
9630	-0.000200213				9630	-0.0017				9630	-0.000286616				9630	-0.00314
9635	0.000117603				9635	-0.00128				9635	-0.000333457				9635	-0.0024
9640	-0.000254581				9640	-0.00056				9640	-5.02981e-05				9640	-0.0018
9645	-0.000176765				9645	-0.00012				9645	0.000222861				9645	-0.0013
9650	-0.000138949				9650	3e-05				9650	0.00025602				9650	-0.00101
9655	8.86716e-06				9655	-0.00045				9655	0.000129179				9655	-0.000958433
9660	-0.000173317				9660	-0.00045				9660	3.23387e-05				9660	-0.000525178
9665	-1.65341e-05				9665	-5e-05				9665	-0.000336108				9665	-0.000561179
9670	-0.000310096				9670	0.00023				9670	0.000104909				9670	-0.000367167
9675	6.63423e-05				9675	0.00075				9675	9.59266e-05				9675	-1.3156e-05
9680	0.000142781				9680	0.00054				9680	-0.000193056				9680	4.08553e-05
9685	0.000239219				9685	0.00072				9685	-1.20385e-05				9685	0.000274867
9690	0.000125657				9690	0.00073				9690	0.000318979				9690	0.000148878
9695	0.000121558				9695	0.00063				9695	0.000259026				9695	0.000544141
9700	0.000396921				9700	0.00026				9700	0.000318102				9700	0.000419618
9705	0.000512285				9705	0.00046				9705	-2.28219e-05				9705	0.000545094
9710	0.000477649				9710	0.00063				9710	2.62542e-05				9710	0.000710571
9715	0.000223012				9715	9e-05				9715	0.00025533				9715	0.000586048
9720	1.83757e-05				9720	0.00065				9720	0.000204406				9720	0.000711524
9725	-1.64644e-05				9725	0.00101				9725	0.000453039				9725	0.000648503
9730	0.000238085				9730	0.00087				9730	0.000150339				9730	0.000376053
9735	-0.000137366				9735	0.00103				9735	0.00013764				9735	0.000393604
9740	-0.000202817				9740	0.00094				9740	-0.00016506				9740	0.000291155
9745	-0.000188268				9745	0.00101				9745	-6.77589e-05				9745	0.000298706
9750	-0.000243719				9750	0.00075				9750	-1.04583e-05				9750	0.000226257
9755	-0.00011917				9755	0.00095				9755	0.000276842				9755	0.000585292
9760	-0.000155198				9760	0.001				9760	0.000212488				9760	0.000555343
9765	-0.000181227				9765	0.00113				9765	0.000278134				9765	0.000865393
9770	0.000192744				9770	0.00085				9770	0.00016378				9770	0.000865444
9775	0.000186716				9775	0.00044				9775	0.000109426				9775	0.000635495
9780	0.000270687				9780	0.00034				9780	0.000315072				9780	0.000775546
9785	-0.000135341				9785	0.00082				9785	0.000270717				9785	0.000796862
9790	-0.000911615				9790	0.0007				9790	-0.00107				9790	0.000749644
9795	-0.0105				9795	0.00042				9795	-0.00805				9795	0.000592426
9800	-0.01214				9800	0.00027				9800	-0.0083				9800	0.000635207
9805	-0.0098				9805	0.00054				9805	-0.00694				9805	0.000677989
9810	-0.00847				9810	0.00059				9810	-0.00585				9810	0.000610771
9815	-0.00739				9815	0.00038				9815	-0.0054				9815	0.000424456
9820	-0.00649				9820	0.00016				9820	-0.00476				9820	0.000639947
9825	-0.00574				9825	1e-05				9825	-0.00398				9825	0.000475438
9830	-0.00524				9830	0.00026				9830	-0.00388				9830	0.000170929
9835	-0.00469				9835	0.00011				9835	-0.00321				9835	0.000466421
9840	-0.00416				9840	0.00014				9840	-0.00243				9840	0.000281912
9845	-0.00356				9845	-0.00011				9845	-0.00215				9845	0.000307909
9850	-0.00322				9850	-3e-05				9850	-0.00155				9850	0.000205891
9855	-0.00272				9855	0.00011				9855	-0.00148				9855	-1.61265e-05
9860	-0.0023				9860	0.00022				9860	-0.00113				9860	0.000211856
9865	-0.00207				9865	0.00012				9865	-0.00112				9865	0.000459838
9870	-0.00166				9870	-2e-05				9870	-0.00121				9870	0.00027782
9875	-0.00131				9875	-0.00019				9875	-0.000710654				9875	5.95996e-06
9880	-0.00122				9880	-0.00014				9880	-0.000839556				9880	0.000216104
9885	-0.00126				9885	-0.00015				9885	-0.000539862				9885	0.000226248
9890	-0.00127				9890	0				9890	-0.000550169				9890	-0.000213608
9895	-0.000973711				9895	-0.00018				9895	-0.000480475				9895	5.65363e-05
9900	-0.000889592				9900	-0.00066				9900	-0.000110782				9900	7.66804e-05
9905	-0.000595473				9905	0.00033				9905	-0.000181088				9905	0.000156825
9910	-0.000701354				9910	0.00062				9910	-0.000161394				9910	0.00016864
9915	-0.000806754				9915	0.00032				9915	-6.27129e-05				9915	0.000330557
9920	-0.000561994				9920	-0.0001				9920	-0.000344369				9920	-1.75257e-05
9925	-0.000637234				9925	-0.00017				9925	-0.000166025				9925	-0.000145609
9930	-0.000562474				9930	-7e-05				9930	1.23192e-05				9930	3.63085e-05
9935	-0.000757714				9935	0.00023				9935	4.06633e-05				9935	0.000178226
9940	-0.000382953				9940	0.00029				9940	-2.09927e-05				9940	-0.000138759
9945	-0.000217751				9945	2e-05				9945	-4.3296e-05				9945	-0.000255489
9950	-0.000142107				9950	-7e-05				9950	0.000633753				9950	-2.222e-05
9955	-0.000376463				9955	-0.00016				9955	0.000710803				9955	0.000131049
9960	-0.000240819				9960	2e-05				9960	0.000317852				9960	0.000344319
9965	-0.000285175				9965	-0.00039				9965	0.000384902				9965	7.75879e-05
9970	-0.000229531				9970	0.00019				9970	0.000461951				9970	0.000131486
9975	-5.36011e-05				9975	0.0005				9975	0.000398684				9975	-8.43243e-05
9980	-9.68119e-05				9980	0.00023				9980	0.00039447				9980	0.000269866
[truncated: 1,755 more rows]

## Sheet: Fig. 1c
Figure 1c
0.5 µM KqTolC + 2.5 µM KlebC1-254			0.5 µM KqTolC + 5 µM KlebC1-254			0.5 µM KqTolC + 7.5 µM KlebC1-254			0.5 µM KqTolC + 10 µM KlebC1-254			0.5 µM KqTolC + 12.5 µM KlebC1-254			0.5 µM KqTolC + 15 µM KlebC1-254			0.5 µM KqTolC + 17.5 µM KlebC1-254					0.5 µM KqTolC + 2.5 µM KlebC1-254			0.5 µM KqTolC + 5 µM KlebC1-254			0.5 µM KqTolC + 7.5 µM KlebC1-254			0.5 µM KqTolC + 10 µM KlebC1-254			0.5 µM KqTolC + 12.5 µM KlebC1-254			0.5 µM KqTolC + 15 µM KlebC1-254			0.5 µM KqTolC + 17.5 µM KlebC1-254
Time (s)	Fluorescence (>320 nm)		Time (s)	Fluorescence (>320 nm)		Time (s)	Fluorescence (>320 nm)		Time (s)	Fluorescence (>320 nm)		Time (s)	Fluorescence (>320 nm)		Time (s)	Fluorescence (>320 nm)		Time (s)	Fluorescence (>320 nm)				Time (s)	Fluorescence (>320 nm)		Time (s)	Fluorescence (>320 nm)		Time (s)	Fluorescence (>320 nm)		Time (s)	Fluorescence (>320 nm)		Time (s)	Fluorescence (>320 nm)		Time (s)	Fluorescence (>320 nm)		Time (s)	Fluorescence (>320 nm)
0.125	8.14096		0.125	7.99576		0.075	8.15802		0.0625	8.16436		0.05	8.21884		0.05	8.16497		0.05	8.08575				0.25	8.14227		0.125	7.98701		0.075	8.15612		0.0625	8.16919		0.05	8.18403		0.05	8.15465		0.05	8.13729
0.25	8.13615		0.25	7.99889		0.15	8.15187		0.125	8.1752		0.1	8.19971		0.1	8.16178		0.1	8.08584				0.5	8.14649		0.25	7.98628		0.15	8.1523		0.125	8.17001		0.1	8.18528		0.1	8.15815		0.1	8.12285
0.375	8.1371		0.375	8.00034		0.225	8.15292		0.1875	8.17277		0.15	8.20123		0.15	8.15584		0.15	8.09217				0.75	8.14653		0.375	7.98294		0.225	8.15173		0.1875	8.17242		0.15	8.18551		0.15	8.1541		0.15	8.12326
0.5	8.14367		0.5	8.00351		0.3	8.1545		0.25	8.17622		0.2	8.20387		0.2	8.15521		0.2	8.09565				1	8.14542		0.5	7.98738		0.3	8.15251		0.25	8.17099		0.2	8.1884		0.2	8.15457		0.2	8.11988
0.625	8.14082		0.625	8.00412		0.375	8.1535		0.3125	8.17249		0.25	8.20179		0.25	8.15624		0.25	8.10111				1.25	8.15166		0.625	7.98568		0.375	8.15218		0.3125	8.17257		0.25	8.19087		0.25	8.1564		0.25	8.11851
0.75	8.14534		0.75	8.00597		0.45	8.15415		0.375	8.17296		0.3	8.20164		0.3	8.15368		0.3	8.10331				1.5	8.1475		0.75	7.98866		0.45	8.15754		0.375	8.17256		0.3	8.18909		0.3	8.15328		0.3	8.12077
0.875	8.14769		0.875	8.00639		0.525	8.15531		0.4375	8.17397		0.35	8.1992		0.35	8.15578		0.35	8.10357				1.75	8.15326		0.875	7.98799		0.525	8.15435		0.4375	8.17244		0.35	8.19056		0.35	8.15633		0.35	8.11835
1	8.15002		1	8.00681		0.6	8.15541		0.5	8.1738		0.4	8.19778		0.4	8.15912		0.4	8.10374				2	8.1546		1	7.98704		0.6	8.16036		0.5	8.17437		0.4	8.18913		0.4	8.15477		0.4	8.12263
1.125	8.14622		1.125	8.00475		0.675	8.15269		0.5625	8.17478		0.45	8.20056		0.45	8.15483		0.45	8.10414				2.25	8.15516		1.125	7.9901		0.675	8.15333		0.5625	8.17423		0.45	8.18803		0.45	8.15261		0.45	8.1166
1.25	8.14847		1.25	8.00984		0.75	8.15503		0.625	8.17772		0.5	8.20056		0.5	8.15679		0.5	8.10737				2.5	8.15482		1.25	7.98713		0.75	8.15825		0.625	8.17548		0.5	8.18837		0.5	8.1521		0.5	8.1199
1.375	8.15539		1.375	8.00931		0.825	8.1543		0.6875	8.17906		0.55	8.20149		0.55	8.15694		0.55	8.10667				2.75	8.16051		1.375	7.99099		0.825	8.15937		0.6875	8.17285		0.55	8.19258		0.55	8.15443		0.55	8.11592
1.5	8.14929		1.5	8.01205		0.9	8.15626		0.75	8.17428		0.6	8.20213		0.6	8.15722		0.6	8.10537				3	8.16425		1.5	7.98982		0.9	8.16158		0.75	8.17794		0.6	8.18828		0.6	8.15238		0.6	8.11991
1.625	8.14891		1.625	8.01309		0.975	8.15765		0.8125	8.174		0.65	8.19996		0.65	8.15639		0.65	8.10653				3.25	8.16156		1.625	7.99111		0.975	8.15734		0.8125	8.17703		0.65	8.18987		0.65	8.15429		0.65	8.1181
1.75	8.15647		1.75	8.01219		1.05	8.15798		0.875	8.1732		0.7	8.20374		0.7	8.15709		0.7	8.10739				3.5	8.15622		1.75	7.99591		1.05	8.16		0.875	8.17574		0.7	8.18805		0.7	8.15318		0.7	8.11879
1.875	8.15303		1.875	8.01241		1.125	8.1573		0.9375	8.17914		0.75	8.20142		0.75	8.15752		0.75	8.10793				3.75	8.16203		1.875	7.99386		1.125	8.15762		0.9375	8.17712		0.75	8.18564		0.75	8.15385		0.75	8.1212
2	8.15265		2	8.00952		1.2	8.15723		1	8.17579		0.8	8.20405		0.8	8.16004		0.8	8.10539				4	8.16099		2	7.99479		1.2	8.16318		1	8.17991		0.8	8.19178		0.8	8.15385		0.8	8.12157
2.125	8.15335		2.125	8.01032		1.275	8.16097		1.0625	8.17561		0.85	8.20408		0.85	8.15719		0.85	8.11048				4.25	8.16293		2.125	7.99568		1.275	8.1647		1.0625	8.1773		0.85	8.19119		0.85	8.15289		0.85	8.12204
2.25	8.15015		2.25	8.01559		1.35	8.15667		1.125	8.17861		0.9	8.20517		0.9	8.15938		0.9	8.10947				4.5	8.16279		2.25	7.9959		1.35	8.16149		1.125	8.17589		0.9	8.19303		0.9	8.15577		0.9	8.12066
2.375	8.15206		2.375	8.01619		1.425	8.16276		1.1875	8.17861		0.95	8.20493		0.95	8.15753		0.95	8.10651				4.75	8.16881		2.375	7.997		1.425	8.1623		1.1875	8.17776		0.95	8.19247		0.95	8.15408		0.95	8.12159
2.5	8.15829		2.5	8.01581		1.5	8.16257		1.25	8.18282		1	8.20747		1	8.15955		1	8.10625				5	8.1667		2.5	7.9972		1.5	8.16486		1.25	8.17529		1	8.19292		1	8.15306		1	8.12496
2.625	8.15561		2.625	8.01565		1.575	8.16228		1.3125	8.17746		1.05	8.20672		1.05	8.16033		1.05	8.10988				5.25	8.16746		2.625	7.99302		1.575	8.16145		1.3125	8.17735		1.05	8.19269		1.05	8.15661		1.05	8.12237
2.75	8.15231		2.75	8.01589		1.65	8.16301		1.375	8.17754		1.1	8.20613		1.1	8.15991		1.1	8.11165				5.5	8.16357		2.75	7.99715		1.65	8.16029		1.375	8.17622		1.1	8.19176		1.1	8.15672		1.1	8.12357
2.875	8.15434		2.875	8.01291		1.725	8.16109		1.4375	8.17751		1.15	8.20477		1.15	8.15882		1.15	8.10997				5.75	8.16544		2.875	7.99773		1.725	8.16217		1.4375	8.17703		1.15	8.19534		1.15	8.1562		1.15	8.12066
3	8.14876		3	8.018		1.8	8.16194		1.5	8.18236		1.2	8.20853		1.2	8.15735		1.2	8.1073				6	8.16102		3	8.0003		1.8	8.16559		1.5	8.17643		1.2	8.19333		1.2	8.15414		1.2	8.12263
3.125	8.15329		3.125	8.01763		1.875	8.16091		1.5625	8.17823		1.25	8.20382		1.25	8.1624		1.25	8.10952				6.25	8.16196		3.125	7.99973		1.875	8.16643		1.5625	8.17661		1.25	8.19524		1.25	8.1567		1.25	8.12467
3.25	8.15584		3.25	8.01779		1.95	8.16149		1.625	8.17977		1.3	8.20648		1.3	8.15803		1.3	8.11096				6.5	8.16733		3.25	7.99962		1.95	8.16684		1.625	8.1776		1.3	8.19697		1.3	8.15663		1.3	8.11896
3.375	8.15282		3.375	8.01564		2.025	8.16447		1.6875	8.18259		1.35	8.20848		1.35	8.16053		1.35	8.11107				6.75	8.16986		3.375	7.99758		2.025	8.16605		1.6875	8.17446		1.35	8.19473		1.35	8.15545		1.35	8.12173
3.5	8.15412		3.5	8.01772		2.1	8.15937		1.75	8.1829		1.4	8.21023		1.4	8.16037		1.4	8.11244				7	8.16602		3.5	7.99893		2.1	8.16972		1.75	8.17903		1.4	8.19636		1.4	8.15726		1.4	8.12164
3.625	8.15625		3.625	8.01523		2.175	8.16089		1.8125	8.1803		1.45	8.20371		1.45	8.1598		1.45	8.11109				7.25	8.16892		3.625	7.99663		2.175	8.16849		1.8125	8.18125		1.45	8.19526		1.45	8.15918		1.45	8.12171
3.75	8.15219		3.75	8.01654		2.25	8.16358		1.875	8.18032		1.5	8.20671		1.5	8.1614		1.5	8.1119				7.5	8.16789		3.75	7.9992		2.25	8.1688		1.875	8.18119		1.5	8.20105		1.5	8.15534		1.5	8.12541
3.875	8.1552		3.875	8.01721		2.325	8.16251		1.9375	8.18386		1.55	8.20684		1.55	8.16166		1.55	8.11296				7.75	8.1722		3.875	7.99998		2.325	8.16724		1.9375	8.18288		1.55	8.19866		1.55	8.1543		1.55	8.1196
4	8.15855		4	8.01903		2.4	8.16365		2	8.18248		1.6	8.20986		1.6	8.16161		1.6	8.11032				8	8.17012		4	7.99952		2.4	8.16588		2	8.1816		1.6	8.19804		1.6	8.15772		1.6	8.12151
4.125	8.16385		4.125	8.0187		2.475	8.16575		2.0625	8.18408		1.65	8.20708		1.65	8.16372		1.65	8.11455				8.25	8.17215		4.125	7.99999		2.475	8.16668		2.0625	8.18252		1.65	8.19557		1.65	8.15613		1.65	8.12644
4.25	8.16786		4.25	8.02256		2.55	8.16222		2.125	8.18601		1.7	8.20931		1.7	8.16213		1.7	8.11115				8.5	8.17139		4.25	7.99981		2.55	8.16897		2.125	8.18059		1.7	8.19873		1.7	8.15934		1.7	8.12184
4.375	8.16179		4.375	8.01963		2.625	8.16353		2.1875	8.18391		1.75	8.21021		1.75	8.16145		1.75	8.11386				8.75	8.17085		4.375	7.9994		2.625	8.17025		2.1875	8.1813		1.75	8.19595		1.75	8.15351		1.75	8.12523
4.5	8.16095		4.5	8.02145		2.7	8.1666		2.25	8.18365		1.8	8.20933		1.8	8.16135		1.8	8.11018				9	8.17585		4.5	8.00191		2.7	8.1682		2.25	8.18159		1.8	8.19755		1.8	8.1586		1.8	8.12325
4.625	8.16022		4.625	8.01785		2.775	8.16727		2.3125	8.17983		1.85	8.20981		1.85	8.16416		1.85	8.11268				9.25	8.1736		4.625	8.0025		2.775	8.16933		2.3125	8.18121		1.85	8.19736		1.85	8.15953		1.85	8.12387
4.75	8.1533		4.75	8.02195		2.85	8.16729		2.375	8.18286		1.9	8.20998		1.9	8.16477		1.9	8.11397				9.5	8.17214		4.75	8.00163		2.85	8.16638		2.375	8.18021		1.9	8.19663		1.9	8.15834		1.9	8.12182
4.875	8.15871		4.875	8.02019		2.925	8.16664		2.4375	8.1833		1.95	8.21108		1.95	8.16159		1.95	8.11243				9.75	8.17254		4.875	8.00195		2.925	8.16963		2.4375	8.18273		1.95	8.2015		1.95	8.16039		1.95	8.12164
5	8.16389		5	8.02148		3	8.16753		2.5	8.18531		2	8.20891		2	8.16348		2	8.11611				10	8.17467		5	8.00487		3	8.17299		2.5	8.18607		2	8.196		2	8.1607		2	8.12086
5.125	8.15418		5.125	8.02129		3.075	8.16794		2.5625	8.18194		2.05	8.21003		2.05	8.16198		2.05	8.11872				10.25	8.17289		5.125	8.00301		3.075	8.16722		2.5625	8.18153		2.05	8.19741		2.05	8.15933		2.05	8.12358
5.25	8.16391		5.25	8.01741		3.15	8.16739		2.625	8.18385		2.1	8.20887		2.1	8.16441		2.1	8.117				10.5	8.17301		5.25	8.00599		3.15	8.16494		2.625	8.18433		2.1	8.19748		2.1	8.16135		2.1	8.12285
5.375	8.16103		5.375	8.02244		3.225	8.16667		2.6875	8.18255		2.15	8.21314		2.15	8.16586		2.15	8.11563				10.75	8.1699		5.375	8.00409		3.225	8.16563		2.6875	8.18348		2.15	8.19704		2.15	8.15932		2.15	8.12423
5.5	8.16055		5.5	8.02065		3.3	8.16827		2.75	8.18344		2.2	8.20979		2.2	8.16509		2.2	8.11726				11	8.17175		5.5	8.00412		3.3	8.16707		2.75	8.18508		2.2	8.19894		2.2	8.16102		2.2	8.12763
5.625	8.16252		5.625	8.01974		3.375	8.1678		2.8125	8.18747		2.25	8.21045		2.25	8.16827		2.25	8.11623				11.25	8.17521		5.625	8.00695		3.375	8.16611		2.8125	8.18334		2.25	8.19862		2.25	8.16293		2.25	8.12389
5.75	8.15945		5.75	8.02128		3.45	8.17061		2.875	8.18622		2.3	8.21446		2.3	8.16461		2.3	8.11479				11.5	8.17584		5.75	8.00404		3.45	8.17232		2.875	8.18178		2.3	8.19487		2.3	8.16135		2.3	8.12335
5.875	8.162		5.875	8.02104		3.525	8.16715		2.9375	8.19121		2.35	8.21153		2.35	8.16716		2.35	8.11767				11.75	8.18044		5.875	8.00458		3.525	8.1712		2.9375	8.18296		2.35	8.1951		2.35	8.15766		2.35	8.12439
6	8.16111		6	8.02421		3.6	8.17049		3	8.1866		2.4	8.21429		2.4	8.16633		2.4	8.11971				12	8.18172		6	8.00507		3.6	8.17044		3	8.18574		2.4	8.19588		2.4	8.16344		2.4	8.1248
6.125	8.16332		6.125	8.02157		3.675	8.16715		3.0625	8.18454		2.45	8.21061		2.45	8.16598		2.45	8.11818				12.25	8.17638		6.125	8.00666		3.675	8.17075		3.0625	8.18864		2.45	8.201		2.45	8.1581		2.45	8.12494
6.25	8.16591		6.25	8.02024		3.75	8.16672		3.125	8.18587		2.5	8.2156		2.5	8.16556		2.5	8.11486				12.5	8.17799		6.25	8.00573		3.75	8.16914		3.125	8.18394		2.5	8.19643		2.5	8.15929		2.5	8.12426
6.375	8.16275		6.375	8.02234		3.825	8.17091		3.1875	8.18452		2.55	8.2133		2.55	8.16455		2.55	8.11896				12.75	8.17679		6.375	8.00589		3.825	8.16997		3.1875	8.18363		2.55	8.20021		2.55	8.15752		2.55	8.12542
6.5	8.16486		6.5	8.02127		3.9	8.16936		3.25	8.18308		2.6	8.21606		2.6	8.16584		2.6	8.1194				13	8.17844		6.5	8.0054		3.9	8.169		3.25	8.18479		2.6	8.19779		2.6	8.16238		2.6	8.12825
6.625	8.16153		6.625	8.02492		3.975	8.16649		3.3125	8.18415		2.65	8.2144		2.65	8.16931		2.65	8.11891				13.25	8.18001		6.625	8.00842		3.975	8.17298		3.3125	8.18471		2.65	8.20176		2.65	8.15954		2.65	8.12432
6.75	8.16108		6.75	8.02318		4.05	8.17014		3.375	8.18573		2.7	8.2123		2.7	8.16691		2.7	8.11653				13.5	8.17854		6.75	8.00627		4.05	8.17172		3.375	8.18777		2.7	8.20065		2.7	8.1598		2.7	8.1248
6.875	8.16411		6.875	8.0238		4.125	8.17005		3.4375	8.18267		2.75	8.21274		2.75	8.17101		2.75	8.11863				13.75	8.17787		6.875	8.00564		4.125	8.17187		3.4375	8.18595		2.75	8.20239		2.75	8.15916		2.75	8.12867
7	8.16486		7	8.02395		4.2	8.16871		3.5	8.18582		2.8	8.21431		2.8	8.16697		2.8	8.11889				14	8.18113		7	8.00718		4.2	8.17156		3.5	8.18808		2.8	8.20095		2.8	8.16224		2.8	8.12677
7.125	8.16024		7.125	8.02407		4.275	8.17058		3.5625	8.18846		2.85	8.21065		2.85	8.16699		2.85	8.11884				14.25	8.17647		7.125	8.00727		4.275	8.1718		3.5625	8.1878		2.85	8.20351		2.85	8.16171		2.85	8.12552
7.25	8.17224		7.25	8.02493		4.35	8.17457		3.625	8.18922		2.9	8.2086		2.9	8.16874		2.9	8.11728				14.5	8.18167		7.25	8.00915		4.35	8.17174		3.625	8.18782		2.9	8.19993		2.9	8.16109		2.9	8.12982
7.375	8.16695		7.375	8.02684		4.425	8.17333		3.6875	8.18695		2.95	8.21277		2.95	8.16725		2.95	8.11559				14.75	8.18099		7.375	8.01056		4.425	8.17294		3.6875	8.18686		2.95	8.2042		2.95	8.16284		2.95	8.1271
7.5	8.16188		7.5	8.02855		4.5	8.17411		3.75	8.18694		3	8.21304		3	8.16798		3	8.11737				15	8.18001		7.5	8.00841		4.5	8.17334		3.75	8.18599		3	8.20259		3	8.1653		3	8.12681
7.625	8.1705		7.625	8.02894		4.575	8.16972		3.8125	8.19116		3.05	8.21488		3.05	8.17022		3.05	8.118				15.25	8.17931		7.625	8.01201		4.575	8.17324		3.8125	8.18857		3.05	8.20316		3.05	8.16083		3.05	8.12821
7.75	8.16833		7.75	8.02672		4.65	8.17033		3.875	8.18676		3.1	8.21331		3.1	8.17099		3.1	8.11643				15.5	8.18028		7.75	8.01011		4.65	8.1715		3.875	8.18656		3.1	8.20567		3.1	8.16115		3.1	8.12609
7.875	8.17313		7.875	8.02836		4.725	8.16696		3.9375	8.18833		3.15	8.21666		3.15	8.16989		3.15	8.1205				15.75	8.18275		7.875	8.00681		4.725	8.17375		3.9375	8.1886		3.15	8.20205		3.15	8.16201		3.15	8.1264
8	8.16568		8	8.02638		4.8	8.16723		4	8.1886		3.2	8.21129		3.2	8.17187		3.2	8.12078				16	8.18431		8	8.00922		4.8	8.17402		4	8.18708		3.2	8.20196		3.2	8.16028		3.2	8.12818
8.125	8.17071		8.125	8.02717		4.875	8.16918		4.0625	8.19116		3.25	8.21935		3.25	8.1709		3.25	8.1173				16.25	8.1849		8.125	8.00679		4.875	8.17357		4.0625	8.1878		3.25	8.20317		3.25	8.16441		3.25	8.12957
8.25	8.17241		8.25	8.02502		4.95	8.1702		4.125	8.18986		3.3	8.21562		3.3	8.16768		3.3	8.11928				16.5	8.18229		8.25	8.00892		4.95	8.1743		4.125	8.18778		3.3	8.20414		3.3	8.16159		3.3	8.12914
8.375	8.17088		8.375	8.02546		5.025	8.17699		4.1875	8.18478		3.35	8.21477		3.35	8.16672		3.35	8.11886				16.75	8.18386		8.375	8.01031		5.025	8.17464		4.1875	8.19117		3.35	8.20222		3.35	8.16121		3.35	8.12735
8.5	8.16964		8.5	8.02413		5.1	8.16857		4.25	8.18897		3.4	8.21609		3.4	8.16949		3.4	8.11964				17	8.18119		8.5	8.00709		5.1	8.17496		4.25	8.18928		3.4	8.20582		3.4	8.16085		3.4	8.12983
8.625	8.16562		8.625	8.02823		5.175	8.17246		4.3125	8.18664		3.45	8.21726		3.45	8.16931		3.45	8.12159				17.25	8.18449		8.625	8.0108		5.175	8.17622		4.3125	8.18999		3.45	8.19936		3.45	8.16594		3.45	8.12847
8.75	8.16543		8.75	8.02826		5.25	8.17183		4.375	8.18934		3.5	8.21098		3.5	8.16872		3.5	8.12158				17.5	8.18074		8.75	8.00928		5.25	8.17793		4.375	8.19233		3.5	8.20157		3.5	8.16141		3.5	8.13049
8.875	8.17148		8.875	8.0296		5.325	8.17189		4.4375	8.1882		3.55	8.21599		3.55	8.17078		3.55	8.1211				17.75	8.18743		8.875	8.01112		5.325	8.1774		4.4375	8.19105		3.55	8.20331		3.55	8.16156		3.55	8.13623
9	8.17178		9	8.02895		5.4	8.17223		4.5	8.18621		3.6	8.21431		3.6	8.16771		3.6	8.11821				18	8.18606		9	8.0131		5.4	8.17747		4.5	8.18869		3.6	8.20414		3.6	8.15946		3.6	8.12993
9.125	8.16479		9.125	8.03164		5.475	8.17101		4.5625	8.19022		3.65	8.2152		3.65	8.1678		3.65	8.1209				18.25	8.18491		9.125	8.00885		5.475	8.17412		4.5625	8.19064		3.65	8.20348		3.65	8.16387		3.65	8.13323
9.25	8.16704		9.25	8.02962		5.55	8.17164		4.625	8.19113		3.7	8.21878		3.7	8.16782		3.7	8.12101				18.5	8.18216		9.25	8.00952		5.55	8.17606		4.625	8.19239		3.7	8.20432		3.7	8.16272		3.7	8.13388
9.375	8.16766		9.375	8.02938		5.625	8.17096		4.6875	8.19192		3.75	8.21815		3.75	8.17007		3.75	8.12175				18.75	8.18385		9.375	8.01348		5.625	8.17571		4.6875	8.1921		3.75	8.20236		3.75	8.16246		3.75	8.13292
9.5	8.17226		9.5	8.02941		5.7	8.17005		4.75	8.19374		3.8	8.21373		3.8	8.17326		3.8	8.12081				19	8.18745		9.5	8.01183		5.7	8.17655		4.75	8.19182		3.8	8.20088		3.8	8.16349		3.8	8.13045
9.625	8.16284		9.625	8.03107		5.775	8.17012		4.8125	8.19159		3.85	8.22016		3.85	8.16622		3.85	8.12239				19.25	8.18569		9.625	8.01166		5.775	8.17367		4.8125	8.18947		3.85	8.2028		3.85	8.16572		3.85	8.13112
9.75	8.16605		9.75	8.03175		5.85	8.17486		4.875	8.19121		3.9	8.21658		3.9	8.16897		3.9	8.12135				19.5	8.18486		9.75	8.01191		5.85	8.17505		4.875	8.19022		3.9	8.20185		3.9	8.16301		3.9	8.13041
9.875	8.16941		9.875	8.02939		5.925	8.17181		4.9375	8.18845		3.95	8.21916		3.95	8.16794		3.95	8.12024				19.75	8.18569		9.875	8.01046		5.925	8.17647		4.9375	8.18933		3.95	8.20293		3.95	8.16572		3.95	8.13108
10	8.1632		10	8.03095		6	8.17647		5	8.19061		4	8.22099		4	8.17251		4	8.12223				20	8.18724		10	8.00924		6	8.17554		5	8.1909		4	8.2039		4	8.16098		4	8.1294
10.125	8.16226		10.125	8.02907		6.075	8.1757		5.0625	8.19023		4.05	8.22034		4.05	8.16853		4.05	8.12221				20.25	8.18721		10.125	8.01106		6.075	8.17634		5.0625	8.19081		4.05	8.2051		4.05	8.16286		4.05	8.13282
10.25	8.16244		10.25	8.03014		6.15	8.17476		5.125	8.18878		4.1	8.22064		4.1	8.17154		4.1	8.12322				20.5	8.18413		10.25	8.01451		6.15	8.17394		5.125	8.19105		4.1	8.20514		4.1	8.16698		4.1	8.12978
10.375	8.17029		10.375	8.02682		6.225	8.17291		5.1875	8.19074		4.15	8.2184		4.15	8.16948		4.15	8.12353				20.75	8.18546		10.375	8.01322		6.225	8.17607		5.1875	8.19316		4.15	8.2052		4.15	8.16639		4.15	8.13083
10.5	8.1687		10.5	8.02955		6.3	8.17771		5.25	8.19455		4.2	8.21933		4.2	8.17057		4.2	8.12252				21	8.18706		10.5	8.0154		6.3	8.1763		5.25	8.19175		4.2	8.20841		4.2	8.16694		4.2	8.13231
10.625	8.17128		10.625	8.02774		6.375	8.1734		5.3125	8.19139		4.25	8.22024		4.25	8.17087		4.25	8.12496				21.25	8.19018		10.625	8.01417		6.375	8.17569		5.3125	8.19492		4.25	8.20504		4.25	8.16589		4.25	8.13163
10.75	8.1774		10.75	8.03042		6.45	8.17594		5.375	8.19161		4.3	8.21654		4.3	8.17118		4.3	8.1247				21.5	8.18741		10.75	8.014		6.45	8.17603		5.375	8.19127		4.3	8.20599		4.3	8.16601		4.3	8.13123
10.875	8.16856		10.875	8.03226		6.525	8.17423		5.4375	8.19269		4.35	8.21887		4.35	8.16933		4.35	8.1235				21.75	8.18728		10.875	8.01403		6.525	8.17866		5.4375	8.19159		4.35	8.20449		4.35	8.1678		4.35	8.13021
11	8.16818		11	8.03088		6.6	8.17504		5.5	8.19674		4.4	8.22049		4.4	8.16664		4.4	8.12186				22	8.18459		11	8.01212		6.6	8.17772		5.5	8.19078		4.4	8.20504		4.4	8.16573		4.4	8.13327
11.125	8.17286		11.125	8.03161		6.675	8.17614		5.5625	8.19419		4.45	8.22118		4.45	8.17326		4.45	8.12221				22.25	8.18685		11.125	8.01469		6.675	8.17717		5.5625	8.19156		4.45	8.20491		4.45	8.16556		4.45	8.13237
11.25	8.1771		11.25	8.03299		6.75	8.17709		5.625	8.19674		4.5	8.2231		4.5	8.17093		4.5	8.12353				22.5	8.1908		11.25	8.01307		6.75	8.17408		5.625	8.19142		4.5	8.20474		4.5	8.16773		4.5	8.13626
11.375	8.17392		11.375	8.03458		6.825	8.17437		5.6875	8.196		4.55	8.21863		4.55	8.17212		4.55	8.12244				22.75	8.18402		11.375	8.01438		6.825	8.17685		5.6875	8.1938		4.55	8.20542		4.55	8.16688		4.55	8.13487
11.5	8.16596		11.5	8.03186		6.9	8.17608		5.75	8.19214		4.6	8.22281		4.6	8.17068		4.6	8.12196				23	8.18261		11.5	8.01328		6.9	8.17615		5.75	8.19334		4.6	8.20726		4.6	8.16676		4.6	8.13569
11.625	8.17162		11.625	8.03496		6.975	8.17446		5.8125	8.19165		4.65	8.22103		4.65	8.17141		4.65	8.12144				23.25	8.18859		11.625	8.01446		6.975	8.17677		5.8125	8.19194		4.65	8.20843		4.65	8.17013		4.65	8.13288
11.75	8.16985		11.75	8.03488		7.05	8.17706		5.875	8.19384		4.7	8.22072		4.7	8.17102		4.7	8.12497				23.5	8.19679		11.75	8.01655		7.05	8.17751		5.875	8.1892		4.7	8.20931		4.7	8.1688		4.7	8.13202
11.875	8.16925		11.875	8.03522		7.125	8.17685		5.9375	8.1936		4.75	8.22209		4.75	8.168		4.75	8.12513				23.75	8.18764		11.875	8.01673		7.125	8.17735		5.9375	8.19029		4.75	8.20862		4.75	8.17123		4.75	8.13252
12	8.17319		12	8.03075		7.2	8.17658		6	8.19411		4.8	8.21905		4.8	8.17194		4.8	8.12532				24	8.1852		12	8.01726		7.2	8.17876		6	8.18878		4.8	8.20254		4.8	8.16964		4.8	8.13176
12.125	8.16573		12.125	8.03465		7.275	8.17379		6.0625	8.19511		4.85	8.21962		4.85	8.17264		4.85	8.12436				24.25	8.1897		12.125	8.017		7.275	8.17633		6.0625	8.18978		4.85	8.20647		4.85	8.16971		4.85	8.13189
12.25	8.16602		12.25	8.03347		7.35	8.1784		6.125	8.19615		4.9	8.22026		4.9	8.17003		4.9	8.12494				24.5	8.19415		12.25	8.01465		7.35	8.17969		6.125	8.19342		4.9	8.20847		4.9	8.16901		4.9	8.13777
12.375	8.16866		12.375	8.0298		7.425	8.17957		6.1875	8.19306		4.95	8.21881		4.95	8.17271		4.95	8.12387				24.75	8.19207		12.375	8.01438		7.425	8.17869		6.1875	8.19145		4.95	8.20934		4.95	8.1673		4.95	8.13414
12.5	8.17059		12.5	8.03452		7.5	8.18038		6.25	8.19346		5	8.21832		5	8.173		5	8.12347				25	8.19009		12.5	8.01828		7.5	8.18177		6.25	8.19516		5	8.20859		5	8.16871		5	8.13054
12.625	8.1697		12.625	8.03054		7.575	8.17377		6.3125	8.19305		5.05	8.21772		5.05	8.17385		5.05	8.12335				25.25	8.19385		12.625	8.01796		7.575	8.17888		6.3125	8.1916		5.05	8.20909		5.05	8.16772		5.05	8.13337
12.75	8.17172		12.75	8.03396		7.65	8.17788		6.375	8.1937		5.1	8.21851		5.1	8.17786		5.1	8.12181				25.5	8.19575		12.75	8.01667		7.65	8.18195		6.375	8.19373		5.1	8.20934		5.1	8.16505		5.1	8.13383
12.875	8.17588		12.875	8.03316		7.725	8.18109		6.4375	8.18915		5.15	8.22009		5.15	8.17568		5.15	8.1253				25.75	8.19413		12.875	8.01626		7.725	8.18072		6.4375	8.19423		5.15	8.20979		5.15	8.16748		5.15	8.13302
13	8.17564		13	8.03884		7.8	8.17943		6.5	8.19144		5.2	8.2206		5.2	8.17185		5.2	8.12376				26	8.19028		13	8.02095		7.8	8.18005		6.5	8.1924		5.2	8.20872		5.2	8.16681		5.2	8.13356
13.125	8.17546		13.125	8.03548		7.875	8.17984		6.5625	8.19284		5.25	8.22007		5.25	8.17153		5.25	8.12531				26.25	8.1934		13.125	8.02033		7.875	8.18007		6.5625	8.1962		5.25	8.2071		5.25	8.16754		5.25	8.13159
13.25	8.16265		13.25	8.03361		7.95	8.17702		6.625	8.19694		5.3	8.21772		5.3	8.17569		5.3	8.12392				26.5	8.18871		13.25	8.01697		7.95	8.18125		6.625	8.19473		5.3	8.20927		5.3	8.16699		5.3	8.13111
13.375	8.16981		13.375	8.03689		8.025	8.17747		6.6875	8.19355		5.35	8.21947		5.35	8.17396		5.35	8.12429				26.75	8.18746		13.375	8.01936		8.025	8.17891		6.6875	8.19445		5.35	8.20832		5.35	8.1653		5.35	8.13669
13.5	8.16253		13.5	8.03528		8.1	8.17317		6.75	8.19508		5.4	8.22155		5.4	8.17273		5.4	8.12626				27	8.19086		13.5	8.01926		8.1	8.17849		6.75	8.19287		5.4	8.20634		5.4	8.16847		5.4	8.13404
13.625	8.1723		13.625	8.03749		8.175	8.17662		6.8125	8.19522		5.45	8.22127		5.45	8.17108		5.45	8.12644				27.25	8.19728		13.625	8.01758		8.175	8.17949		6.8125	8.19385		5.45	8.20708		5.45	8.17013		5.45	8.13312
13.75	8.16953		13.75	8.03885		8.25	8.17724		6.875	8.19613		5.5	8.22071		5.5	8.17427		5.5	8.12422				27.5	8.18965		13.75	8.01792		8.25	8.181		6.875	8.19466		5.5	8.20751		5.5	8.17161		5.5	8.13153
13.875	8.17235		13.875	8.04033		8.325	8.17793		6.9375	8.19849		5.55	8.22211		5.55	8.17376		5.55	8.12419				27.75	8.18974		13.875	8.01754		8.325	8.18093		6.9375	8.19282		5.55	8.20929		5.55	8.16893		5.55	8.13501
14	8.17024		14	8.03819		8.4	8.18023		7	8.19449		5.6	8.22168		5.6	8.17521		5.6	8.12467				28	8.19567		14	8.01705		8.4	8.17957		7	8.19673		5.6	8.21099		5.6	8.16734		5.6	8.13344
14.125	8.17879		14.125	8.03616		8.475	8.17875		7.0625	8.19696		5.65	8.2176		5.65	8.17531		5.65	8.12368				28.25	8.19633		14.125	8.01778		8.475	8.18213		7.0625	8.19558		5.65	8.20942		5.65	8.16825		5.65	8.13271
14.25	8.17981		14.25	8.03714		8.55	8.18052		7.125	8.19378		5.7	8.21937		5.7	8.17605		5.7	8.12582				28.5	8.19595		14.25	8.01822		8.55	8.18079		7.125	8.19485		5.7	8.20814		5.7	8.16617		5.7	8.13554
14.375	8.17801		14.375	8.03724		8.625	8.18185		7.1875	8.19574		5.75	8.22133		5.75	8.17386		5.75	8.12599				28.75	8.19029		14.375	8.01957		8.625	8.18012		7.1875	8.19747		5.75	8.20526		5.75	8.16807		5.75	8.13139
14.5	8.17765		14.5	8.03874		8.7	8.1802		7.25	8.19579		5.8	8.22166		5.8	8.17473		5.8	8.12513				29	8.193		14.5	8.02014		8.7	8.18186		7.25	8.19424		5.8	8.20731		5.8	8.17117		5.8	8.13467
14.625	8.17764		14.625	8.04028		8.775	8.17872		7.3125	8.1983		5.85	8.22274		5.85	8.17428		5.85	8.12657				29.25	8.19301		14.625	8.02078		8.775	8.18233		7.3125	8.20116		5.85	8.21093		5.85	8.17051		5.85	8.13522
14.75	8.17192		14.75	8.03899		8.85	8.17911		7.375	8.1947		5.9	8.2218		5.9	8.17713		5.9	8.12377				29.5	8.19665		14.75	8.01752		8.85	8.18564		7.375	8.19691		5.9	8.20952		5.9	8.17098		5.9	8.13509
14.875	8.17064		14.875	8.04312		8.925	8.18014		7.4375	8.19605		5.95	8.22736		5.95	8.17474		5.95	8.12612				29.75	8.1948		14.875	8.01921		8.925	8.18408		7.4375	8.19494		5.95	8.2104		5.95	8.17051		5.95	8.13663
15	8.17252		15	8.04178		9	8.17929		7.5	8.19806		6	8.22184		6	8.17396		6	8.12679				30	8.19567		15	8.01892		9	8.18158		7.5	8.19703		6	8.20752		6	8.1688		6	8.13484
15.125	8.16843		15.125	8.0391		9.075	8.18177		7.5625	8.19802		6.05	8.22064		6.05	8.17825		6.05	8.12794				30.25	8.19289		15.125	8.0187		9.075	8.1808		7.5625	8.19711		6.05	8.21111		6.05	8.16789		6.05	8.13787
15.25	8.1731		15.25	8.03714		9.15	8.18122		7.625	8.19684		6.1	8.22038		6.1	8.17553		6.1	8.12439				30.5	8.19435		15.25	8.01733		9.15	8.18144		7.625	8.19876		6.1	8.21111		6.1	8.17036		6.1	8.13765
15.375	8.1685		15.375	8.04108		9.225	8.17885		7.6875	8.19614		6.15	8.221		6.15	8.17608		6.15	8.12867				30.75	8.19367		15.375	8.01899		9.225	8.18244		7.6875	8.19842		6.15	8.20879		6.15	8.16971		6.15	8.13425
15.5	8.17555		15.5	8.04094		9.3	8.17771		7.75	8.19575		6.2	8.22473		6.2	8.17379		6.2	8.12732				31	8.19796		15.5	8.02122		9.3	8.18626		7.75	8.19667		6.2	8.21029		6.2	8.16746		6.2	8.13867
15.625	8.1708		15.625	8.04161		9.375	8.1813		7.8125	8.1956		6.25	8.22557		6.25	8.17646		6.25	8.12656				31.25	8.20146		15.625	8.02076		9.375	8.18181		7.8125	8.19619		6.25	8.20842		6.25	8.1692		6.25	8.13562
15.75	8.17558		15.75	8.04063		9.45	8.18104		7.875	8.19523		6.3	8.22109		6.3	8.17391		6.3	8.12686				31.5	8.20011		15.75	8.02019		9.45	8.18409		7.875	8.19659		6.3	8.20844		6.3	8.16936		6.3	8.13537
15.875	8.17122		15.875	8.04231		9.525	8.18115		7.9375	8.19657		6.35	8.22362		6.35	8.17489		6.35	8.12276				31.75	8.19201		15.875	8.02152		9.525	8.1835		7.9375	8.19854		6.35	8.21174		6.35	8.17006		6.35	8.13688
16	8.16618		16	8.04036		9.6	8.17911		8	8.20066		6.4	8.22477		6.4	8.17964		6.4	8.12591				32	8.19288		16	8.02184		9.6	8.18331		8	8.19747		6.4	8.20996		6.4	8.17026		6.4	8.13628
16.125	8.16834		16.125	8.03939		9.675	8.18133		8.0625	8.19917		6.45	8.22296		6.45	8.17637		6.45	8.129				32.25	8.19518		16.125	8.02213		9.675	8.18662		8.0625	8.19783		6.45	8.21019		6.45	8.17031		6.45	8.13559
16.25	8.17361		16.25	8.04041		9.75	8.18128		8.125	8.19867		6.5	8.21953		6.5	8.17398		6.5	8.12754				32.5	8.19061		16.25	8.02121		9.75	8.18315		8.125	8.19879		6.5	8.21325		6.5	8.1696		6.5	8.13855
16.375	8.17388		16.375	8.0404		9.825	8.18118		8.1875	8.19865		6.55	8.22462		6.55	8.17531		6.55	8.12701				32.75	8.19328		16.375	8.02185		9.825	8.18555		8.1875	8.20207		6.55	8.2115		6.55	8.1736		6.55	8.13867
16.5	8.16751		16.5	8.04009		9.9	8.183		8.25	8.19876		6.6	8.22265		6.6	8.17509		6.6	8.1285				33	8.19454		16.5	8.01977		9.9	8.18571		8.25	8.20182		6.6	8.20978		6.6	8.17236		6.6	8.13671
16.625	8.17169		16.625	8.03972		9.975	8.18099		8.3125	8.20199		6.65	8.22346		6.65	8.17691		6.65	8.12746				33.25	8.19412		16.625	8.02045		9.975	8.18574		8.3125	8.19776		6.65	8.20947		6.65	8.17135		6.65	8.13715
16.75	8.17892		16.75	8.04046		10.05	8.18664		8.375	8.20265		6.7	8.22529		6.7	8.1733		6.7	8.12782				33.5	8.19373		16.75	8.02251		10.05	8.18706		8.375	8.19924		6.7	8.20892		6.7	8.17245		6.7	8.1355
16.875	8.17767		16.875	8.0386		10.125	8.18469		8.4375	8.20268		6.75	8.22599		6.75	8.17678		6.75	8.1243				33.75	8.19544		16.875	8.02613		10.125	8.18637		8.4375	8.19584		6.75	8.21102		6.75	8.17247		6.75	8.13835
17	8.17849		17	8.04267		10.2	8.18346		8.5	8.19899		6.8	8.22487		6.8	8.17956		6.8	8.12831				34	8.2001		17	8.02294		10.2	8.18583		8.5	8.19883		6.8	8.20816		6.8	8.17105		6.8	8.13573
17.125	8.17554		17.125	8.04456		10.275	8.18547		8.5625	8.2007		6.85	8.22524		6.85	8.17718		6.85	8.1292				34.25	8.20209		17.125	8.02523		10.275	8.18958		8.5625	8.19751		6.85	8.21179		6.85	8.16998		6.85	8.13898
17.25	8.17852		17.25	8.04084		10.35	8.18364		8.625	8.19945		6.9	8.22534		6.9	8.17953		6.9	8.12678				34.5	8.20093		17.25	8.02376		10.35	8.19076		8.625	8.19716		6.9	8.213		6.9	8.17042		6.9	8.13899
17.375	8.17684		17.375	8.04293		10.425	8.18422		8.6875	8.20042		6.95	8.22621		6.95	8.17629		6.95	8.12793				34.75	8.19623		17.375	8.0247		10.425	8.18901		8.6875	8.20106		6.95	8.21058		6.95	8.17299		6.95	8.13849
17.5	8.17123		17.5	8.04551		10.5	8.17944		8.75	8.19939		7	8.22665		7	8.17583		7	8.12907				35	8.19398		17.5	8.02464		10.5	8.18761		8.75	8.19915		7	8.21143		7	8.16787		7	8.14147
17.625	8.17056		17.625	8.04113		10.575	8.18157		8.8125	8.20041		7.05	8.22448		7.05	8.17781		7.05	8.12918				35.25	8.19241		17.625	8.02625		10.575	8.18714		8.8125	8.19859		7.05	8.21065		7.05	8.16844		7.05	8.13972
17.75	8.18088		17.75	8.04301		10.65	8.18397		8.875	8.20168		7.1	8.22478		7.1	8.17958		7.1	8.12966				35.5	8.19792		17.75	8.02426		10.65	8.18737		8.875	8.20109		7.1	8.21296		7.1	8.17075		7.1	8.13728
17.875	8.17156		17.875	8.04263		10.725	8.18707		8.9375	8.20159		7.15	8.2257		7.15	8.17805		7.15	8.12938				35.75	8.19863		17.875	8.0246		10.725	8.18722		8.9375	8.20328		7.15	8.21201		7.15	8.16951		7.15	8.13833
18	8.17709		18	8.04346		10.8	8.18663		9	8.20072		7.2	8.22661		7.2	8.18111		7.2	8.12635				36	8.19644		18	8.02657		10.8	8.18876		9	8.2048		7.2	8.21578		7.2	8.16932		7.2	8.1391
18.125	8.17673		18.125	8.04248		10.875	8.18595		9.0625	8.20402		7.25	8.22249		7.25	8.17743		7.25	8.13105				36.25	8.20163		18.125	8.02385		10.875	8.18895		9.0625	8.19689		7.25	8.21244		7.25	8.17344		7.25	8.13819
18.25	8.17595		18.25	8.04618		10.95	8.18643		9.125	8.205		7.3	8.22312		7.3	8.17928		7.3	8.12665				36.5	8.20286		18.25	8.02479		10.95	8.18496		9.125	8.20425		7.3	8.21299		7.3	8.17181		7.3	8.14266
18.375	8.17785		18.375	8.04479		11.025	8.18518		9.1875	8.20097		7.35	8.22587		7.35	8.18024		7.35	8.13005				36.75	8.19653		18.375	8.02373		11.025	8.18729		9.1875	8.20168		7.35	8.21131		7.35	8.17276		7.35	8.13734
18.5	8.17682		18.5	8.04308		11.1	8.18429		9.25	8.20298		7.4	8.22668		7.4	8.17858		7.4	8.12669				37	8.19509		18.5	8.02392		11.1	8.18901		9.25	8.1942		7.4	8.21506		7.4	8.17299		7.4	8.13953
18.625	8.17787		18.625	8.04579		11.175	8.18928		9.3125	8.20256		7.45	8.22474		7.45	8.18044		7.45	8.13109				37.25	8.20272		18.625	8.02687		11.175	8.18906		9.3125	8.19565		7.45	8.21083		7.45	8.17229		7.45	8.13765
18.75	8.17478		18.75	8.0438		11.25	8.18412		9.375	8.20201		7.5	8.22574		7.5	8.18031		7.5	8.12887				37.5	8.19881		18.75	8.02539		11.25	8.1902		9.375	8.20057		7.5	8.216		7.5	8.17231		7.5	8.13943
18.875	8.17518		18.875	8.04334		11.325	8.18378		9.4375	8.20107		7.55	8.22522		7.55	8.18296		7.55	8.12937				37.75	8.19968		18.875	8.02639		11.325	8.19041		9.4375	8.20206		7.55	8.21014		7.55	8.17476		7.55	8.13693
19	8.17491		19	8.0452		11.4	8.18716		9.5	8.20243		7.6	8.22775		7.6	8.18141		7.6	8.13234				38	8.20097		19	8.02769		11.4	8.18797		9.5	8.19828		7.6	8.21297		7.6	8.17213		7.6	8.13698
19.125	8.17574		19.125	8.04662		11.475	8.18801		9.5625	8.20244		7.65	8.22722		7.65	8.18009		7.65	8.12908				38.25	8.20466		19.125	8.02572		11.475	8.19079		9.5625	8.20218		7.65	8.21182		7.65	8.1706		7.65	8.14188
19.25	8.17811		19.25	8.04537		11.55	8.18629		9.625	8.20348		7.7	8.22785		7.7	8.18052		7.7	8.12961				38.5	8.20205		19.25	8.02649		11.55	8.18784		9.625	8.20048		7.7	8.21321		7.7	8.17373		7.7	8.13943
19.375	8.17423		19.375	8.04496		11.625	8.18724		9.6875	8.2045		7.75	8.22737		7.75	8.17871		7.75	8.13095				38.75	8.2058		19.375	8.02473		11.625	8.19027		9.6875	8.20175		7.75	8.21015		7.75	8.16811		7.75	8.13853
19.5	8.1799		19.5	8.04544		11.7	8.18589		9.75	8.20319		7.8	8.22671		7.8	8.17957		7.8	8.13188				39	8.20564		19.5	8.02598		11.7	8.18795		9.75	8.20274		7.8	8.21195		7.8	8.17469		7.8	8.14096
19.625	8.18119		19.625	8.04628		11.775	8.18859		9.8125	8.20557		7.85	8.22618		7.85	8.17819		7.85	8.13045				39.25	8.20022		19.625	8.02793		11.775	8.18806		9.8125	8.20244		7.85	8.20978		7.85	8.1734		7.85	8.14404
19.75	8.17281		19.75	8.04335		11.85	8.18815		9.875	8.20566		7.9	8.22336		7.9	8.1791		7.9	8.13037				39.5	8.19206		19.75	8.02617		11.85	8.18967		9.875	8.20298		7.9	8.2107		7.9	8.16928		7.9	8.14168
19.875	8.17147		19.875	8.04384		11.925	8.18594		9.9375	8.19992		7.95	8.22681		7.95	8.18032		7.95	8.13336				39.75	8.19889		19.875	8.02603		11.925	8.18845		9.9375	8.20337		7.95	8.21352		7.95	8.17424		7.95	8.13874
20	8.17808		20	8.04492		12	8.18353		10	8.20218		8	8.22712		8	8.18143		8	8.13295				40	8.19955		20	8.02648		12	8.19131		10	8.20194		8	8.21273		8	8.17271		8	8.14062
20.125	8.16923		20.125	8.04331		12.075	8.187		10.0625	8.20122		8.05	8.22808		8.05	8.18281		8.05	8.13126				40.25	8.20464		20.125	8.02484		12.075	8.19088		10.0625	8.2005		8.05	8.21363		8.05	8.17249		8.05	8.14361
20.25	8.16674		20.25	8.047		12.15	8.18637		10.125	8.20149		8.1	8.22453		8.1	8.17977		8.1	8.12853				40.5	8.20512		20.25	8.02756		12.15	8.19191		10.125	8.19836		8.1	8.2122		8.1	8.17487		8.1	8.1382
20.375	8.17264		20.375	8.04686		12.225	8.1901		10.1875	8.20289		8.15	8.22964		8.15	8.1791		8.15	8.13074				40.75	8.2039		20.375	8.02963		12.225	8.19084		10.1875	8.1991		8.15	8.21108		8.15	8.17653		8.15	8.14134
20.5	8.17909		20.5	8.0484		12.3	8.18858		10.25	8.20483		8.2	8.22981		8.2	8.1774		8.2	8.13008				41	8.20395		20.5	8.02746		12.3	8.18974		10.25	8.20136		8.2	8.21422		8.2	8.17105		8.2	8.14269
20.625	8.1836		20.625	8.05141		12.375	8.18818		10.3125	8.20321		8.25	8.22827		8.25	8.17816		8.25	8.1289				41.25	8.20308		20.625	8.03012		12.375	8.19233		10.3125	8.20135		8.25	8.20833		8.25	8.17552		8.25	8.14307
20.75	8.18626		20.75	8.05429		12.45	8.18814		10.375	8.20346		8.3	8.22738		8.3	8.17654		8.3	8.13125				41.5	8.20041		20.75	8.027		12.45	8.19268		10.375	8.19891		8.3	8.21567		8.3	8.17387		8.3	8.13941
20.875	8.18252		20.875	8.05055		12.525	8.18735		10.4375	8.20485		8.35	8.2291		8.35	8.17966		8.35	8.13354				41.75	8.20037		20.875	8.02966		12.525	8.19017		10.4375	8.1998		8.35	8.21257		8.35	8.17274		8.35	8.1384
21	8.17758		21	8.04951		12.6	8.18725		10.5	8.20218		8.4	8.22909		8.4	8.17759		8.4	8.13437				42	8.20443		21	8.02902		12.6	8.19067		10.5	8.20166		8.4	8.21453		8.4	8.17663		8.4	8.14246
21.125	8.18147		21.125	8.04846		12.675	8.18742		10.5625	8.20313		8.45	8.22934		8.45	8.17984		8.45	8.13154				42.25	8.20509		21.125	8.031		12.675	8.18976		10.5625	8.20235		8.45	8.21604		8.45	8.17673		8.45	8.14089
21.25	8.18001		21.25	8.04586		12.75	8.1868		10.625	8.20496		8.5	8.22938		8.5	8.17808		8.5	8.12972				42.5	8.20375		21.25	8.0303		12.75	8.18911		10.625	8.20662		8.5	8.21349		8.5	8.17846		8.5	8.14082
21.375	8.1762		21.375	8.04553		12.825	8.18593		10.6875	8.20209		8.55	8.22932		8.55	8.18039		8.55	8.13124				42.75	8.20864		21.375	8.02857		12.825	8.19544		10.6875	8.20387		8.55	8.21646		8.55	8.17492		8.55	8.14249
21.5	8.17347		21.5	8.04646		12.9	8.19148		10.75	8.20529		8.6	8.22743		8.6	8.17646		8.6	8.13151				43	8.21073		21.5	8.03057		12.9	8.19228		10.75	8.20367		8.6	8.21373		8.6	8.17575		8.6	8.1405
21.625	8.17145		21.625	8.04468		12.975	8.18375		10.8125	8.20537		8.65	8.22678		8.65	8.18194		8.65	8.1352				43.25	8.20238		21.625	8.03149		12.975	8.18753		10.8125	8.20171		8.65	8.21303		8.65	8.17363		8.65	8.14084
21.75	8.17468		21.75	8.0483		13.05	8.18449		10.875	8.20789		8.7	8.2274		8.7	8.18164		8.7	8.13517				43.5	8.20882		21.75	8.02979		13.05	8.19051		10.875	8.20489		8.7	8.21372		8.7	8.17595		8.7	8.14189
21.875	8.17861		21.875	8.0469		13.125	8.18779		10.9375	8.207		8.75	8.23148		8.75	8.18166		8.75	8.1331				43.75	8.20545		21.875	8.0311		13.125	8.19142		10.9375	8.20671		8.75	8.21566		8.75	8.17506		8.75	8.13944
22	8.17636		22	8.04697		13.2	8.18879		11	8.2072		8.8	8.23107		8.8	8.17881		8.8	8.13311				44	8.20409		22	8.0297		13.2	8.19287		11	8.20265		8.8	8.21335		8.8	8.1747		8.8	8.14425
22.125	8.17387		22.125	8.04925		13.275	8.18734		11.0625	8.20298		8.85	8.23028		8.85	8.18205		8.85	8.13156				44.25	8.20839		22.125	8.02925		13.275	8.1926		11.0625	8.20112		8.85	8.21832		8.85	8.1753		8.85	8.14163
22.25	8.17921		22.25	8.04905		13.35	8.19064		11.125	8.20454		8.9	8.23277		8.9	8.179		8.9	8.13141				44.5	8.20951		22.25	8.03135		13.35	8.19227		11.125	8.20507		8.9	8.21788		8.9	8.17352		8.9	8.14138
22.375	8.18125		22.375	8.0492		13.425	8.19065		11.1875	8.2059		8.95	8.23098		8.95	8.1833		8.95	8.1309				44.75	8.20893		22.375	8.02812		13.425	8.19268		11.1875	8.20028		8.95	8.219		8.95	8.17747		8.95	8.142
22.5	8.17606		22.5	8.05001		13.5	8.18866		11.25	8.20784		9	8.23227		9	8.18275		9	8.13371				45	8.21151		22.5	8.03275		13.5	8.19316		11.25	8.2011		9	8.21465		9	8.1756		9	8.14111
22.625	8.17457		22.625	8.04933		13.575	8.1901		11.3125	8.20614		9.05	8.22906		9.05	8.18473		9.05	8.13291				45.25	8.20902		22.625	8.03074		13.575	8.19502		11.3125	8.20301		9.05	8.21301		9.05	8.17719		9.05	8.14417
22.75	8.18073		22.75	8.05076		13.65	8.19034		11.375	8.20953		9.1	8.23246		9.1	8.18144		9.1	8.13354				45.5	8.20799		22.75	8.03228		13.65	8.19205		11.375	8.20653		9.1	8.21592		9.1	8.17632		9.1	8.14189
22.875	8.17324		22.875	8.05202		13.725	8.18899		11.4375	8.20932		9.15	8.23256		9.15	8.18455		9.15	8.13363				45.75	8.20499		22.875	8.03126		13.725	8.19456		11.4375	8.20407		9.15	8.214		9.15	8.17453		9.15	8.14052
23	8.18433		23	8.05042		13.8	8.19144		11.5	8.20758		9.2	8.23337		9.2	8.18029		9.2	8.13509				46	8.21127		23	8.02992		13.8	8.19394		11.5	8.20472		9.2	8.21529		9.2	8.17465		9.2	8.14087
23.125	8.18087		23.125	8.04878		13.875	8.18575		11.5625	8.20876		9.25	8.22989		9.25	8.18378		9.25	8.13509				46.25	8.2074		23.125	8.0312		13.875	8.19528		11.5625	8.20739		9.25	8.21409		9.25	8.17362		9.25	8.14219
23.25	8.17517		23.25	8.05142		13.95	8.19083		11.625	8.20696		9.3	8.23056		9.3	8.18133		9.3	8.13315				46.5	8.20601		23.25	8.03067		13.95	8.19137		11.625	8.20677		9.3	8.21555		9.3	8.17606		9.3	8.14075
23.375	8.17671		23.375	8.05051		14.025	8.19096		11.6875	8.20726		9.35	8.23392		9.35	8.18319		9.35	8.13254				46.75	8.21008		23.375	8.03055		14.025	8.1923		11.6875	8.20251		9.35	8.21411		9.35	8.17532		9.35	8.14031
23.5	8.18152		23.5	8.05289		14.1	8.19011		11.75	8.20722		9.4	8.23433		9.4	8.18172		9.4	8.13515				47	8.21379		23.5	8.03186		14.1	8.19504		11.75	8.20279		9.4	8.2164		9.4	8.17702		9.4	8.14296
23.625	8.17896		23.625	8.05196		14.175	8.19105		11.8125	8.20751		9.45	8.23094		9.45	8.18288		9.45	8.13592				47.25	8.21305		23.625	8.03158		14.175	8.19395		11.8125	8.20228		9.45	8.21635		9.45	8.17512		9.45	8.14457
23.75	8.17312		23.75	8.05287		14.25	8.18921		11.875	8.20978		9.5	8.23043		9.5	8.18396		9.5	8.13206				47.5	8.21182		23.75	8.03187		14.25	8.19527		11.875	8.20411		9.5	8.21518		9.5	8.17745		9.5	8.145
23.875	8.16821		23.875	8.05127		14.325	8.19094		11.9375	8.20602		9.55	8.22758		9.55	8.18149		9.55	8.13342				47.75	8.21077		23.875	8.03534		14.325	8.19415		11.9375	8.20341		9.55	8.21474		9.55	8.17787		9.55	8.1412
24	8.17965		24	8.05236		14.4	8.19383		12	8.20881		9.6	8.22962		9.6	8.18394		9.6	8.13061				48	8.20944		24	8.0331		14.4	8.19281		12	8.20103		9.6	8.21269		9.6	8.18004		9.6	8.14231
24.125	8.17769		24.125	8.05447		14.475	8.19084		12.0625	8.20845		9.65	8.22881		9.65	8.18279		9.65	8.13396				48.25	8.20536		24.125	8.03113		14.475	8.19242		12.0625	8.20492		9.65	8.21841		9.65	8.17416		9.65	8.1425
24.25	8.1824		24.25	8.04908		14.55	8.19131		12.125	8.20686		9.7	8.2291		9.7	8.18092		9.7	8.1334				48.5	8.21139		24.25	8.03425		14.55	8.1953		12.125	8.205		9.7	8.21545		9.7	8.17828		9.7	8.14493
24.375	8.17856		24.375	8.05059		14.625	8.18822		12.1875	8.20874		9.75	8.23146		9.75	8.18282		9.75	8.13205				48.75	8.21834		24.375	8.03344		14.625	8.19516		12.1875	8.20539		9.75	8.21703		9.75	8.17563		9.75	8.14034
24.5	8.18239		24.5	8.05153		14.7	8.18777		12.25	8.20723		9.8	8.22701		9.8	8.18374		9.8	8.13421				49	8.21408		24.5	8.031		14.7	8.1903		12.25	8.208		9.8	8.21643		9.8	8.17693		9.8	8.14523
24.625	8.18298		24.625	8.05168		14.775	8.19231		12.3125	8.2109		9.85	8.22841		9.85	8.18204		9.85	8.13525				49.25	8.20829		24.625	8.03461		14.775	8.19627		12.3125	8.20563		9.85	8.21919		9.85	8.17601		9.85	8.14305
24.75	8.17688		24.75	8.05088		14.85	8.19178		12.375	8.20906		9.9	8.23033		9.9	8.18311		9.9	8.13464				49.5	8.20879		24.75	8.03392		14.85	8.19299		12.375	8.20382		9.9	8.21665		9.9	8.1782		9.9	8.14209
24.875	8.17698		24.875	8.05068		14.925	8.19225		12.4375	8.20845		9.95	8.22789		9.95	8.18251		9.95	8.1397				49.75	8.21319		24.875	8.03623		14.925	8.19782		12.4375	8.20634		9.95	8.21716		9.95	8.17676		9.95	8.14295
25	8.17524		25	8.05272		15	8.19131		12.5	8.20818		10	8.22924		10	8.18383		10	8.13512				50	8.21481		25	8.03232		15	8.19572		12.5	8.2049		10	8.21619		10	8.17766		10	8.1411
25.125	8.17513		25.125	8.05298		15.075	8.1904		12.5625	8.21062		10.05	8.22749		10.05	8.18353		10.05	8.13818				50.25	8.21385		25.125	8.03572		15.075	8.19926		12.5625	8.20602		10.05	8.21716		10.05	8.17303		10.05	8.1419
25.25	8.1785		25.25	8.05258		15.15	8.19153		12.625	8.20909		10.1	8.23354		10.1	8.18253		10.1	8.13639				50.5	8.21223		25.25	8.03383		15.15	8.19525		12.625	8.20955		10.1	8.21477		10.1	8.1788		10.1	8.14598
25.375	8.17904		25.375	8.05454		15.225	8.18903		12.6875	8.20737		10.15	8.22736		10.15	8.18203		10.15	8.1339				50.75	8.21643		25.375	8.03404		15.225	8.19762		12.6875	8.20404		10.15	8.21719		10.15	8.17652		10.15	8.1473
25.5	8.17931		25.5	8.05482		15.3	8.19142		12.75	8.20868		10.2	8.23138		10.2	8.18484		10.2	8.13523				51	8.21152		25.5	8.03256		15.3	8.19319		12.75	8.20354		10.2	8.21951		10.2	8.1765		10.2	8.14601
25.625	8.174		25.625	8.05473		15.375	8.1912		12.8125	8.20756		10.25	8.233		10.25	8.18281		10.25	8.13752				51.25	8.21474		25.625	8.03534		15.375	8.19575		12.8125	8.2037		10.25	8.21712		10.25	8.17875		10.25	8.14515
25.75	8.18223		25.75	8.05106		15.45	8.19318		12.875	8.20676		10.3	8.23124		10.3	8.18628		10.3	8.13608				51.5	8.21487		25.75	8.03757		15.45	8.19401		12.875	8.20601		10.3	8.21603		10.3	8.17802		10.3	8.14762
25.875	8.18166		25.875	8.05198		15.525	8.19336		12.9375	8.20931		10.35	8.23501		10.35	8.18339		10.35	8.13306				51.75	8.21216		25.875	8.03566		15.525	8.19611		12.9375	8.2031		10.35	8.21652		10.35	8.17945		10.35	8.14719
26	8.17967		26	8.05139		15.6	8.19431		13	8.21281		10.4	8.23157		10.4	8.18516		10.4	8.13645				52	8.20754		26	8.03573		15.6	8.19271		13	8.2065		10.4	8.21917		10.4	8.17551		10.4	8.14585
26.125	8.17385		26.125	8.05565		15.675	8.19337		13.0625	8.20727		10.45	8.22972		10.45	8.18238		10.45	8.13702				52.25	8.21104		26.125	8.03486		15.675	8.19445		13.0625	8.20606		10.45	8.21717		10.45	8.17846		10.45	8.14495
26.25	8.18162		26.25	8.05358		15.75	8.19399		13.125	8.20796		10.5	8.23436		10.5	8.18186		10.5	8.13315				52.5	8.21952		26.25	8.03408		15.75	8.19705		13.125	8.20698		10.5	8.21916		10.5	8.18005		10.5	8.14299
26.375	8.18301		26.375	8.05398		15.825	8.19465		13.1875	8.20727		10.55	8.23165		10.55	8.18281		10.55	8.13926				52.75	8.21641		26.375	8.03402		15.825	8.19953		13.1875	8.20726		10.55	8.21349		10.55	8.18183		10.55	8.14541
26.5	8.1827		26.5	8.05219		15.9	8.19509		13.25	8.20905		10.6	8.23246		10.6	8.18369		10.6	8.13536				53	8.21319		26.5	8.03661		15.9	8.19476		13.25	8.20587		10.6	8.21579		10.6	8.17978		10.6	8.13991
26.625	8.17523		26.625	8.05534		15.975	8.19493		13.3125	8.20771		10.65	8.23052		10.65	8.17992		10.65	8.13398				53.25	8.21475		26.625	8.03611		15.975	8.19472		13.3125	8.20691		10.65	8.21511		10.65	8.17745		10.65	8.14424
26.75	8.17676		26.75	8.05574		16.05	8.19838		13.375	8.20965		10.7	8.23213		10.7	8.18671		10.7	8.13331				53.5	8.21933		26.75	8.03559		16.05	8.19471		13.375	8.20737		10.7	8.21873		10.7	8.17765		10.7	8.14294
26.875	8.17853		26.875	8.05332		16.125	8.19561		13.4375	8.21101		10.75	8.23545		10.75	8.18466		10.75	8.13328				53.75	8.225		26.875	8.03786		16.125	8.19422		13.4375	8.20932		10.75	8.21871		10.75	8.17839		10.75	8.14366
27	8.18664		27	8.05659		16.2	8.19904		13.5	8.21152		10.8	8.23092		10.8	8.1867		10.8	8.13457				54	8.21961		27	8.03915		16.2	8.19345		13.5	8.2109		10.8	8.22067		10.8	8.17762		10.8	8.14566
27.125	8.18194		27.125	8.05617		16.275	8.1935		13.5625	8.21163		10.85	8.23392		10.85	8.18257		10.85	8.13574				54.25	8.20757		27.125	8.03594		16.275	8.19769		13.5625	8.21021		10.85	8.21844		10.85	8.17646		10.85	8.14211
27.25	8.18126		27.25	8.0584		16.35	8.19453		13.625	8.20826		10.9	8.23484		10.9	8.18252		10.9	8.1348				54.5	8.21083		27.25	8.03531		16.35	8.19662		13.625	8.20738		10.9	8.21874		10.9	8.17857		10.9	8.14548
27.375	8.18097		27.375	8.05547		16.425	8.19312		13.6875	8.21214		10.95	8.23076		10.95	8.18346		10.95	8.13352				54.75	8.21861		27.375	8.03397		16.425	8.19717		13.6875	8.20892		10.95	8.22035		10.95	8.17987		10.95	8.14716
27.5	8.18434		27.5	8.05852		16.5	8.19483		13.75	8.2113		11	8.23161		11	8.18493		11	8.13813				55	8.22297		27.5	8.03814		16.5	8.19536		13.75	8.20876		11	8.2175		11	8.17686		11	8.14299
27.625	8.17733		27.625	8.05752		16.575	8.19521		13.8125	8.2107		11.05	8.23111		11.05	8.18654		11.05	8.13772				55.25	8.21518		27.625	8.03765		16.575	8.19565		13.8125	8.20839		11.05	8.21722		11.05	8.18063		11.05	8.14642
27.75	8.18158		27.75	8.05548		16.65	8.19653		13.875	8.21132		11.1	8.23309		11.1	8.18671		11.1	8.13658				55.5	8.21412		27.75	8.03852		16.65	8.19954		13.875	8.20903		11.1	8.21754		11.1	8.18106		11.1	8.14509
27.875	8.18221		27.875	8.05816		16.725	8.19337		13.9375	8.21043		11.15	8.23245		11.15	8.18594		11.15	8.13507				55.75	8.21986		27.875	8.03711		16.725	8.19826		13.9375	8.20852		11.15	8.22091		11.15	8.1778		11.15	8.14589
28	8.18495		28	8.05442		16.8	8.19439		14	8.21592		11.2	8.2303		11.2	8.18676		11.2	8.13731				56	8.21863		28	8.03372		16.8	8.19659		14	8.21623		11.2	8.21908		11.2	8.179		11.2	8.1461
28.125	8.18373		28.125	8.05626		16.875	8.19547		14.0625	8.21046		11.25	8.23057		11.25	8.18348		11.25	8.13744				56.25	8.21719		28.125	8.03461		16.875	8.19932		14.0625	8.21142		11.25	8.21916		11.25	8.17914		11.25	8.14655
28.25	8.17936		28.25	8.05569		16.95	8.19502		14.125	8.21023		11.3	8.23104		11.3	8.1901		11.3	8.13697				56.5	8.21956		28.25	8.03732		16.95	8.1983		14.125	8.20888		11.3	8.21716		11.3	8.17822		11.3	8.14749
28.375	8.17719		28.375	8.05426		17.025	8.19568		14.1875	8.21098		11.35	8.23249		11.35	8.18648		11.35	8.13471				56.75	8.22152		28.375	8.03969		17.025	8.20042		14.1875	8.20844		11.35	8.21848		11.35	8.17807		11.35	8.14689
28.5	8.17977		28.5	8.05781		17.1	8.19168		14.25	8.21324		11.4	8.2319		11.4	8.18529		11.4	8.13533				57	8.21701		28.5	8.03755		17.1	8.20027		14.25	8.21197		11.4	8.22007		11.4	8.18083		11.4	8.14846
28.625	8.18514		28.625	8.05841		17.175	8.19644		14.3125	8.2103		11.45	8.23215		11.45	8.18473		11.45	8.13653				57.25	8.2205		28.625	8.03958		17.175	8.19867		14.3125	8.20847		11.45	8.21958		11.45	8.17881		11.45	8.14948
28.75	8.17822		28.75	8.05978		17.25	8.19523		14.375	8.21054		11.5	8.23402		11.5	8.18583		11.5	8.13627				57.5	8.22328		28.75	8.03843		17.25	8.1978		14.375	8.21351		11.5	8.22107		11.5	8.18007		11.5	8.14673
28.875	8.17752		28.875	8.05884		17.325	8.19704		14.4375	8.21169		11.55	8.2335		11.55	8.18868		11.55	8.13632				57.75	8.22207		28.875	8.03801		17.325	8.1978		14.4375	8.21169		11.55	8.22415		11.55	8.18039		11.55	8.14336
29	8.179		29	8.05887		17.4	8.19353		14.5	8.20699		11.6	8.23267		11.6	8.19126		11.6	8.13577				58	8.21959		29	8.04119		17.4	8.1975		14.5	8.21021		11.6	8.21742		11.6	8.18077		11.6	8.14729
29.125	8.18718		29.125	8.05752		17.475	8.19586		14.5625	8.21576		11.65	8.23525		11.65	8.19083		11.65	8.1389				58.25	8.22062		29.125	8.03962		17.475	8.20185		14.5625	8.20773		11.65	8.21812		11.65	8.17956		11.65	8.1467
29.25	8.18014		29.25	8.05781		17.55	8.19726		14.625	8.21177		11.7	8.236		11.7	8.18811		11.7	8.13901				58.5	8.21841		29.25	8.03696		17.55	8.19892		14.625	8.20898		11.7	8.22155		11.7	8.17763		11.7	8.14632
29.375	8.17836		29.375	8.05814		17.625	8.1986		14.6875	8.21425		11.75	8.2339		11.75	8.19139		11.75	8.1375				58.75	8.21283		29.375	8.03745		17.625	8.20041		14.6875	8.20832		11.75	8.22233		11.75	8.17845		11.75	8.14388
29.5	8.17845		29.5	8.05867		17.7	8.19677		14.75	8.21251		11.8	8.23479		11.8	8.18891		11.8	8.13678				59	8.2172		29.5	8.03771		17.7	8.19918		14.75	8.21188		11.8	8.22171		11.8	8.17927		11.8	8.14567
29.625	8.17983		29.625	8.05709		17.775	8.19787		14.8125	8.21364		11.85	8.23717		11.85	8.18596		11.85	8.14033				59.25	8.21593		29.625	8.03884		17.775	8.20113		14.8125	8.20688		11.85	8.22266		11.85	8.18092		11.85	8.14699
29.75	8.18542		29.75	8.05388		17.85	8.19493		14.875	8.21607		11.9	8.2355		11.9	8.1873		11.9	8.14019				59.5	8.21987		29.75	8.03905		17.85	8.20108		14.875	8.20931		11.9	8.21928		11.9	8.17943		11.9	8.14315
29.875	8.18406		29.875	8.05511		17.925	8.19725		14.9375	8.21429		11.95	8.23264		11.95	8.18824		11.95	8.13914				59.75	8.22188		29.875	8.04091		17.925	8.20257		14.9375	8.21206		11.95	8.22135		11.95	8.18226		11.95	8.14836
30	8.18515		30	8.05791		18	8.19799		15	8.2088		12	8.23416		12	8.18887		12	8.13965				60	8.21482		30	8.04119		18	8.20249		15	8.21099		12	8.22037		12	8.18137		12	8.1471
30.125	8.18232		30.125	8.05875		18.075	8.19717		15.0625	8.21259		12.05	8.23183		12.05	8.18471		12.05	8.13995				60.25	8.21673		30.125	8.04076		18.075	8.20146		15.0625	8.21072		12.05	8.22108		12.05	8.17925		12.05	8.14592
30.25	8.18479		30.25	8.06076		18.15	8.19381		15.125	8.21392		12.1	8.23645		12.1	8.18752		12.1	8.13724				60.5	8.21524		30.25	8.04112		18.15	8.19934		15.125	8.2118		12.1	8.22057		12.1	8.17929		12.1	8.14371
30.375	8.18274		30.375	8.05676		18.225	8.19824		15.1875	8.21367		12.15	8.23407		12.15	8.18782		12.15	8.1387				60.75	8.22334		30.375	8.0392		18.225	8.19916		15.1875	8.21215		12.15	8.22244		12.15	8.18054		12.15	8.15035
30.5	8.18772		30.5	8.06062		18.3	8.19661		15.25	8.21557		12.2	8.23556		12.2	8.18412		12.2	8.13523				61	8.22131		30.5	8.04058		18.3	8.20152		15.25	8.21057		12.2	8.22107		12.2	8.18071		12.2	8.14897
30.625	8.18128		30.625	8.0606		18.375	8.19627		15.3125	8.21345		12.25	8.23608		12.25	8.18716		12.25	8.13858				61.25	8.21999		30.625	8.03945		18.375	8.20021		15.3125	8.21236		12.25	8.2217		12.25	8.18239		12.25	8.14832
30.75	8.18106		30.75	8.05966		18.45	8.19863		15.375	8.21211		12.3	8.23395		12.3	8.18732		12.3	8.1403				61.5	8.21624		30.75	8.04161		18.45	8.20059		15.375	8.21012		12.3	8.22425		12.3	8.17992		12.3	8.14815
30.875	8.18308		30.875	8.06353		18.525	8.19837		15.4375	8.21306		12.35	8.23602		12.35	8.19032		12.35	8.14016				61.75	8.22113		30.875	8.04062		18.525	8.20706		15.4375	8.20764		12.35	8.2205		12.35	8.18499		12.35	8.14917
31	8.18313		31	8.06019		18.6	8.19881		15.5	8.21511		12.4	8.23303		12.4	8.18697		12.4	8.14151				62	8.2207		31	8.0421		18.6	8.20305		15.5	8.2123		12.4	8.22484		12.4	8.18299		12.4	8.14942
31.125	8.18453		31.125	8.06175		18.675	8.19479		15.5625	8.21316		12.45	8.23392		12.45	8.186		12.45	8.13876				62.25	8.21946		31.125	8.04096		18.675	8.20164		15.5625	8.21196		12.45	8.22352		12.45	8.18295		12.45	8.15091
31.25	8.18331		31.25	8.06301		18.75	8.19829		15.625	8.21382		12.5	8.23679		12.5	8.1888		12.5	8.13912				62.5	8.21712		31.25	8.03979		18.75	8.20297		15.625	8.2085		12.5	8.22377		12.5	8.18158		12.5	8.15109
31.375	8.1878		31.375	8.06143		18.825	8.20124		15.6875	8.21321		12.55	8.2325		12.55	8.19234		12.55	8.1402				62.75	8.222		31.375	8.04064		18.825	8.2021		15.6875	8.21235		12.55	8.22365		12.55	8.18063		12.55	8.14634
31.5	8.18686		31.5	8.06198		18.9	8.19839		15.75	8.2124		12.6	8.23415		12.6	8.18548		12.6	8.13908				63	8.22193		31.5	8.04385		18.9	8.20074		15.75	8.20868		12.6	8.22429		12.6	8.18259		12.6	8.14621
31.625	8.18291		31.625	8.06099		18.975	8.20032		15.8125	8.21499		12.65	8.23367		12.65	8.18722		12.65	8.13818				63.25	8.22127		31.625	8.0456		18.975	8.20075		15.8125	8.21223		12.65	8.22143		12.65	8.18145		12.65	8.14939
31.75	8.17765		31.75	8.06413		19.05	8.20306		15.875	8.21713		12.7	8.23626		12.7	8.1877		12.7	8.14155				63.5	8.22402		31.75	8.04351		19.05	8.20236		15.875	8.21473		12.7	8.21892		12.7	8.18398		12.7	8.14959
31.875	8.18339		31.875	8.06185		19.125	8.19757		15.9375	8.21642		12.75	8.23684		12.75	8.18855		12.75	8.13896				63.75	8.2259		31.875	8.04604		19.125	8.2032		15.9375	8.21403		12.75	8.22311		12.75	8.17969		12.75	8.14711
32	8.18434		32	8.06303		19.2	8.20094		16	8.21394		12.8	8.23634		12.8	8.18916		12.8	8.13922				64	8.22396		32	8.04477		19.2	8.20253		16	8.21252		12.8	8.22747		12.8	8.18283		12.8	8.14774
32.125	8.18297		32.125	8.06236		19.275	8.20006		16.0625	8.21719		12.85	8.23681		12.85	8.18777		12.85	8.14061				64.25	8.22232		32.125	8.04403		19.275	8.20658		16.0625	8.21593		12.85	8.22479		12.85	8.1805		12.85	8.14573
32.25	8.18635		32.25	8.06382		19.35	8.20002		16.125	8.21375		12.9	8.23556		12.9	8.19048		12.9	8.13965				64.5	8.22717		32.25	8.04353		19.35	8.20267		16.125	8.21322		12.9	8.22532		12.9	8.18146		12.9	8.14625
32.375	8.18561		32.375	8.06262		19.425	8.19847		16.1875	8.21419		12.95	8.23605		12.95	8.18999		12.95	8.13981				64.75	8.2264		32.375	8.04243		19.425	8.20454		16.1875	8.21125		12.95	8.22397		12.95	8.1777		12.95	8.14865
32.5	8.18605		32.5	8.06553		19.5	8.19637		16.25	8.21763		13	8.23371		13	8.18937		13	8.13598				65	8.22375		32.5	8.04302		19.5	8.20426		16.25	8.21241		13	8.22125		13	8.1808		13	8.14921
32.625	8.18518		32.625	8.06128		19.575	8.19889		16.3125	8.21702		13.05	8.23626		13.05	8.18683		13.05	8.13853				65.25	8.22071		32.625	8.04224		19.575	8.20186		16.3125	8.21523		13.05	8.22532		13.05	8.1844		13.05	8.14858
32.75	8.18524		32.75	8.06182		19.65	8.19684		16.375	8.21612		13.1	8.23304		13.1	8.18655		13.1	8.13808				65.5	8.22634		32.75	8.04445		19.65	8.20317		16.375	8.21305		13.1	8.2215		13.1	8.18313		13.1	8.14832
32.875	8.18909		32.875	8.06492		19.725	8.19968		16.4375	8.21906		13.15	8.23898		13.15	8.19055		13.15	8.13884				65.75	8.22668		32.875	8.04024		19.725	8.20189		16.4375	8.21522		13.15	8.22425		13.15	8.18372		13.15	8.14949
33	8.18511		33	8.06444		19.8	8.19785		16.5	8.2149		13.2	8.23552		13.2	8.19088		13.2	8.13741				66	8.22227		33	8.0406		19.8	8.20598		16.5	8.21629		13.2	8.22532		13.2	8.18229		13.2	8.14988
33.125	8.18603		33.125	8.06496		19.875	8.19982		16.5625	8.21634		13.25	8.23473		13.25	8.18854		13.25	8.13855				66.25	8.22327		33.125	8.04281		19.875	8.20731		16.5625	8.2152		13.25	8.22133		13.25	8.18459		13.25	8.14332
33.25	8.18387		33.25	8.06589		19.95	8.19864		16.625	8.21393		13.3	8.23297		13.3	8.18903		13.3	8.13868				66.5	8.22251		33.25	8.03994		19.95	8.20667		16.625	8.21444		13.3	8.22158		13.3	8.18338		13.3	8.14914
33.375	8.17981		33.375	8.06324		20.025	8.20259		16.6875	8.21802		13.35	8.23692		13.35	8.19032		13.35	8.13994				66.75	8.22583		33.375	8.04086		20.025	8.20346		16.6875	8.21798		13.35	8.22307		13.35	8.18145		13.35	8.14613
33.5	8.18659		33.5	8.06385		20.1	8.20238		16.75	8.21594		13.4	8.2372		13.4	8.18948		13.4	8.141				67	8.22631		33.5	8.04232		20.1	8.20102		16.75	8.21406		13.4	8.22619		13.4	8.18365		13.4	8.14916
33.625	8.18365		33.625	8.06272		20.175	8.20433		16.8125	8.21598		13.45	8.23719		13.45	8.19125		13.45	8.14251				67.25	8.22712		33.625	8.04611		20.175	8.20162		16.8125	8.21285		13.45	8.22543		13.45	8.18745		13.45	8.14592
33.75	8.18671		33.75	8.0629		20.25	8.20077		16.875	8.21721		13.5	8.2365		13.5	8.18957		13.5	8.14202				67.5	8.22527		33.75	8.0438		20.25	8.20178		16.875	8.21294		13.5	8.22633		13.5	8.18481		13.5	8.14711
33.875	8.18434		33.875	8.06813		20.325	8.19967		16.9375	8.21639		13.55	8.23535		13.55	8.18865		13.55	8.1456				67.75	8.22303		33.875	8.04534		20.325	8.20237		16.9375	8.21177		13.55	8.2242		13.55	8.18543		13.55	8.15248
34	8.18102		34	8.0628		20.4	8.20113		17	8.21855		13.6	8.23835		13.6	8.19065		13.6	8.14059				68	8.21928		34	8.04214		20.4	8.20326		17	8.21253		13.6	8.22594		13.6	8.18356		13.6	8.14761
34.125	8.18624		34.125	8.06061		20.475	8.20188		17.0625	8.2183		13.65	8.23569		13.65	8.1914		13.65	8.14105				68.25	8.22049		34.125	8.04415		20.475	8.20302		17.0625	8.21013		13.65	8.22385		13.65	8.18454		13.65	8.15088
34.25	8.18305		34.25	8.06157		20.55	8.20001		17.125	8.21737		13.7	8.23512		13.7	8.18759		13.7	8.14415				68.5	8.22378		34.25	8.04521		20.55	8.2053		17.125	8.21808		13.7	8.22682		13.7	8.18672		13.7	8.14771
34.375	8.1886		34.375	8.06531		20.625	8.19756		17.1875	8.21859		13.75	8.23815		13.75	8.19124		13.75	8.1398				68.75	8.22585		34.375	8.04644		20.625	8.20677		17.1875	8.21956		13.75	8.22623		13.75	8.18608		13.75	8.15261
34.5	8.18681		34.5	8.06491		20.7	8.20012		17.25	8.21791		13.8	8.23935		13.8	8.19203		13.8	8.14464				69	8.22546		34.5	8.04631		20.7	8.20261		17.25	8.21759		13.8	8.22876		13.8	8.18941		13.8	8.15235
34.625	8.18699		34.625	8.06394		20.775	8.19961		17.3125	8.21878		13.85	8.23603		13.85	8.19254		13.85	8.1399				69.25	8.21885		34.625	8.04646		20.775	8.20474		17.3125	8.21559		13.85	8.22641		13.85	8.18606		13.85	8.15339
34.75	8.18411		34.75	8.06507		20.85	8.20197		17.375	8.21737		13.9	8.23753		13.9	8.19197		13.9	8.14151				69.5	8.22399		34.75	8.04686		20.85	8.20518		17.375	8.21908		13.9	8.22728		13.9	8.18404		13.9	8.14934
34.875	8.18169		34.875	8.06457		20.925	8.19944		17.4375	8.21599		13.95	8.2344		13.95	8.19173		13.95	8.13664				69.75	8.22327		34.875	8.04378		20.925	8.20552		17.4375	8.21861		13.95	8.22738		13.95	8.18383		13.95	8.15244
35	8.18369		35	8.06575		21	8.2011		17.5	8.2156		14	8.23544		14	8.19332		14	8.1431				70	8.22488		35	8.04219		21	8.20474		17.5	8.21801		14	8.22563		14	8.18232		14	8.15119
35.125	8.18232		35.125	8.06671		21.075	8.20094		17.5625	8.21617		14.05	8.23759		14.05	8.1922		14.05	8.14345				70.25	8.22625		35.125	8.0441		21.075	8.20636		17.5625	8.2138		14.05	8.22379		14.05	8.18455		14.05	8.15002
35.25	8.18067		35.25	8.06503		21.15	8.19867		17.625	8.21771		14.1	8.23985		14.1	8.19386		14.1	8.14453				70.5	8.23071		35.25	8.04708		21.15	8.20819		17.625	8.21692		14.1	8.22596		14.1	8.18672		14.1	8.15264
35.375	8.18356		35.375	8.06686		21.225	8.1966		17.6875	8.21845		14.15	8.23987		14.15	8.19367		14.15	8.14397				70.75	8.22348		35.375	8.04532		21.225	8.20615		17.6875	8.2156		14.15	8.2226		14.15	8.18721		14.15	8.15255
35.5	8.19012		35.5	8.06688		21.3	8.20236		17.75	8.21773		14.2	8.23765		14.2	8.19006		14.2	8.1428				71	8.22176		35.5	8.0468		21.3	8.2073		17.75	8.21543		14.2	8.22424		14.2	8.18727		14.2	8.15098
35.625	8.18382		35.625	8.06573		21.375	8.19634		17.8125	8.21697		14.25	8.23954		14.25	8.19058		14.25	8.1414				71.25	8.22612		35.625	8.0428		21.375	8.20828		17.8125	8.21194		14.25	8.22448		14.25	8.18543		14.25	8.15214
35.75	8.19546		35.75	8.06608		21.45	8.20263		17.875	8.21648		14.3	8.23655		14.3	8.19298		14.3	8.14155				71.5	8.22752		35.75	8.04763		21.45	8.2064		17.875	8.21711		14.3	8.22372		14.3	8.1835		14.3	8.14877
35.875	8.1912		35.875	8.06442		21.525	8.2034		17.9375	8.22161		14.35	8.23684		14.35	8.19325		14.35	8.14349				71.75	8.22947		35.875	8.04896		21.525	8.20248		17.9375	8.2156		14.35	8.22761		14.35	8.1853		14.35	8.14865
36	8.1876		36	8.06913		21.6	8.20281		18	8.21786		14.4	8.24004		14.4	8.19464		14.4	8.14354				72	8.22855		36	8.04684		21.6	8.20772		18	8.21426		14.4	8.22383		14.4	8.18602		14.4	8.15121
36.125	8.18703		36.125	8.06769		21.675	8.20058		18.0625	8.21994		14.45	8.23894		14.45	8.19435		14.45	8.14245				72.25	8.2282		36.125	8.04775		21.675	8.20741		18.0625	8.21772		14.45	8.22613		14.45	8.18639		14.45	8.14828
36.25	8.18581		36.25	8.06597		21.75	8.20397		18.125	8.21599		14.5	8.23992		14.5	8.19247		14.5	8.14065				72.5	8.22859		36.25	8.04756		21.75	8.20113		18.125	8.21346		14.5	8.22663		14.5	8.18409		14.5	8.1525
36.375	8.18439		36.375	8.06931		21.825	8.2034		18.1875	8.21773		14.55	8.2389		14.55	8.19182		14.55	8.14221				72.75	8.23284		36.375	8.04665		21.825	8.20695		18.1875	8.21501		14.55	8.22703		14.55	8.18787		14.55	8.14913
36.5	8.18048		36.5	8.06538		21.9	8.20003		18.25	8.21679		14.6	8.23932		14.6	8.19474		14.6	8.14119				73	8.23189		36.5	8.04404		21.9	8.2072		18.25	8.21697		14.6	8.22699		14.6	8.18287		14.6	8.14835
36.625	8.18422		36.625	8.06815		21.975	8.2011		18.3125	8.21629		14.65	8.23549		14.65	8.19323		14.65	8.14431				73.25	8.23257		36.625	8.04811		21.975	8.20756		18.3125	8.21668		14.65	8.22345		14.65	8.18835		14.65	8.1499
36.75	8.18659		36.75	8.06867		22.05	8.2016		18.375	8.22285		14.7	8.24157		14.7	8.1934		14.7	8.14433				73.5	8.2302		36.75	8.04547		22.05	8.20992		18.375	8.21699		14.7	8.22673		14.7	8.18798		14.7	8.15149
36.875	8.1793		36.875	8.06643		22.125	8.20359		18.4375	8.22203		14.75	8.24065		14.75	8.19457		14.75	8.13978				73.75	8.2281		36.875	8.04744		22.125	8.20857		18.4375	8.21362		14.75	8.22333		14.75	8.18555		14.75	8.1496
37	8.18976		37	8.06654		22.2	8.2041		18.5	8.22106		14.8	8.2414		14.8	8.1911		14.8	8.14045				74	8.23388		37	8.05185		22.2	8.20795		18.5	8.2119		14.8	8.22942		14.8	8.19133		14.8	8.15113
37.125	8.18993		37.125	8.06797		22.275	8.20126		18.5625	8.21631		14.85	8.2382		14.85	8.18973		14.85	8.14052				74.25	8.22404		37.125	8.0466		22.275	8.2082		18.5625	8.21274		14.85	8.22583		14.85	8.18674		14.85	8.15273
37.25	8.18909		37.25	8.06482		22.35	8.20112		18.625	8.21814		14.9	8.23947		14.9	8.19334		14.9	8.14185				74.5	8.22629		37.25	8.04842		22.35	8.20991		18.625	8.21499		14.9	8.2243		14.9	8.18594		14.9	8.15146
37.375	8.18813		37.375	8.06566		22.425	8.20346		18.6875	8.21985		14.95	8.24233		14.95	8.19306		14.95	8.14212				74.75	8.23063		37.375	8.04446		22.425	8.20658		18.6875	8.21684		14.95	8.22287		14.95	8.18606		14.95	8.14911
37.5	8.19104		37.5	8.06841		22.5	8.20329		18.75	8.21703		15	8.23915		15	8.19197		15	8.14334				75	8.22639		37.5	8.04607		22.5	8.20429		18.75	8.21475		15	8.22745		15	8.19055		15	8.1531
37.625	8.18981		37.625	8.06819		22.575	8.20303		18.8125	8.2206		15.05	8.24065		15.05	8.19096		15.05	8.1452				75.25	8.22506		37.625	8.04916		22.575	8.20659		18.8125	8.21397		15.05	8.22785		15.05	8.18731		15.05	8.15116
37.75	8.18962		37.75	8.07011		22.65	8.20652		18.875	8.21616		15.1	8.24128		15.1	8.19471		15.1	8.14425				75.5	8.23042		37.75	8.05109		22.65	8.20918		18.875	8.21815		15.1	8.22232		15.1	8.18784		15.1	8.15183
37.875	8.19109		37.875	8.07133		22.725	8.20346		18.9375	8.21871		15.15	8.23582		15.15	8.19391		15.15	8.14558				75.75	8.23147		37.875	8.04813		22.725	8.20959		18.9375	8.21467		15.15	8.2273		15.15	8.18781		15.15	8.15188
38	8.18747		38	8.07265		22.8	8.2056		19	8.21979		15.2	8.23667		15.2	8.19071		15.2	8.14566				76	8.23165		38	8.04739		22.8	8.20866		19	8.21517		15.2	8.22469		15.2	8.18773		15.2	8.15167
38.125	8.18907		38.125	8.06901		22.875	8.20445		19.0625	8.22105		15.25	8.23799		15.25	8.19626		15.25	8.14196				76.25	8.23174		38.125	8.04804		22.875	8.21378		19.0625	8.2181		15.25	8.22766		15.25	8.183		15.25	8.15328
38.25	8.18332		38.25	8.07113		22.95	8.20708		19.125	8.22153		15.3	8.23856		15.3	8.19269		15.3	8.14368				76.5	8.23016		38.25	8.04991		22.95	8.20878		19.125	8.21519		15.3	8.22254		15.3	8.18547		15.3	8.15334
38.375	8.19065		38.375	8.07049		23.025	8.20672		19.1875	8.21904		15.35	8.2386		15.35	8.19291		15.35	8.1411				76.75	8.23026		38.375	8.04887		23.025	8.20845		19.1875	8.21709		15.35	8.22843		15.35	8.186		15.35	8.15352
38.5	8.19082		38.5	8.07022		23.1	8.20418		19.25	8.22071		15.4	8.23995		15.4	8.19192		15.4	8.14402				77	8.2259		38.5	8.05027		23.1	8.21096		19.25	8.21675		15.4	8.22549		15.4	8.18791		15.4	8.15274
38.625	8.18775		38.625	8.0686		23.175	8.20356		19.3125	8.21987		15.45	8.23928		15.45	8.19588		15.45	8.14285				77.25	8.23111		38.625	8.04847		23.175	8.2067		19.3125	8.21855		15.45	8.22723		15.45	8.18533		15.45	8.15082
38.75	8.18394		38.75	8.07028		23.25	8.20624		19.375	8.21819		15.5	8.24007		15.5	8.19474		15.5	8.14097				77.5	8.23441		38.75	8.05134		23.25	8.20669		19.375	8.21714		15.5	8.22781		15.5	8.18629		15.5	8.15516
38.875	8.18857		38.875	8.07143		23.325	8.20673		19.4375	8.22236		15.55	8.24387		15.55	8.19734		15.55	8.1432				77.75	8.23282		38.875	8.04824		23.325	8.20508		19.4375	8.21631		15.55	8.22285		15.55	8.18701		15.55	8.15577
39	8.18582		39	8.06985		23.4	8.20672		19.5	8.22111		15.6	8.24513		15.6	8.19269		15.6	8.1435				78	8.23449		39	8.04959		23.4	8.20515		19.5	8.21789		15.6	8.22683		15.6	8.185		15.6	8.15209
39.125	8.18544		39.125	8.07091		23.475	8.20492		19.5625	8.21869		15.65	8.24439		15.65	8.19568		15.65	8.14451				78.25	8.22874		39.125	8.0514		23.475	8.2082		19.5625	8.21916		15.65	8.22336		15.65	8.18424		15.65	8.15143
39.25	8.19056		39.25	8.0688		23.55	8.20633		19.625	8.22108		15.7	8.24159		15.7	8.19508		15.7	8.14603				78.5	8.22621		39.25	8.05254		23.55	8.20885		19.625	8.22215		15.7	8.22393		15.7	8.18741		15.7	8.15514
39.375	8.18701		39.375	8.07003		23.625	8.2059		19.6875	8.22225		15.75	8.24079		15.75	8.19469		15.75	8.14418				78.75	8.2251		39.375	8.04869		23.625	8.2076		19.6875	8.21786		15.75	8.22606		15.75	8.18208		15.75	8.15442
39.5	8.19721		39.5	8.07073		23.7	8.20202		19.75	8.22011		15.8	8.2426		15.8	8.19431		15.8	8.14311				79	8.22521		39.5	8.05045		23.7	8.20848		19.75	8.21839		15.8	8.22515		15.8	8.18475		15.8	8.1541
39.625	8.18825		39.625	8.07328		23.775	8.20646		19.8125	8.22276		15.85	8.24296		15.85	8.19567		15.85	8.14563				79.25	8.22735		39.625	8.04676		23.775	8.20993		19.8125	8.21378		15.85	8.22903		15.85	8.18743		15.85	8.15282
39.75	8.19036		39.75	8.06983		23.85	8.2026		19.875	8.2244		15.9	8.24092		15.9	8.19419		15.9	8.14836				79.5	8.22395		39.75	8.04951		23.85	8.2093		19.875	8.21679		15.9	8.22636		15.9	8.18874		15.9	8.15419
39.875	8.18883		39.875	8.07326		23.925	8.20508		19.9375	8.22266		15.95	8.24331		15.95	8.19376		15.95	8.14292				79.75	8.22101		39.875	8.05092		23.925	8.2056		19.9375	8.22173		15.95	8.22585		15.95	8.18553		15.95	8.15287
40	8.18861		40	8.07179		24	8.20469		20	8.22284		16	8.24133		16	8.19618		16	8.14531				80	8.22687		40	8.04991		24	8.20972		20	8.21878		16	8.22874		16	8.18699		16	8.15218
40.125	8.19171		40.125	8.07311		24.075	8.20232		20.0625	8.224		16.05	8.24216		16.05	8.19349		16.05	8.14743				80.25	8.22641		40.125	8.04796		24.075	8.20796		20.0625	8.21602		16.05	8.22772		16.05	8.18683		16.05	8.1555
40.25	8.18845		40.25	8.07061		24.15	8.20806		20.125	8.22268		16.1	8.24404		16.1	8.19586		16.1	8.14644				80.5	8.22618		40.25	8.04962		24.15	8.21148		20.125	8.21707		16.1	8.22636		16.1	8.18905		16.1	8.1563
40.375	8.18817		40.375	8.07269		24.225	8.20343		20.1875	8.2245		16.15	8.23929		16.15	8.19367		16.15	8.14412				80.75	8.22614		40.375	8.04915		24.225	8.20924		20.1875	8.22105		16.15	8.22706		16.15	8.19054		16.15	8.15578
40.5	8.19225		40.5	8.07314		24.3	8.20782		20.25	8.2214		16.2	8.24299		16.2	8.19571		16.2	8.14297				81	8.22795		40.5	8.04919		24.3	8.21222		20.25	8.21601		16.2	8.22773		16.2	8.18621		16.2	8.1538
40.625	8.18971		40.625	8.07065		24.375	8.20275		20.3125	8.22335		16.25	8.24027		16.25	8.19541		16.25	8.14296				81.25	8.22363		40.625	8.05112		24.375	8.21289		20.3125	8.2192		16.25	8.23034		16.25	8.1894		16.25	8.15512
40.75	8.19162		40.75	8.07026		24.45	8.20737		20.375	8.22614		16.3	8.24082		16.3	8.19431		16.3	8.14314				81.5	8.22515		40.75	8.05162		24.45	8.21102		20.375	8.2212		16.3	8.22966		16.3	8.18812		16.3	8.15631
40.875	8.19066		40.875	8.07129		24.525	8.20759		20.4375	8.22649		16.35	8.24211		16.35	8.19496		16.35	8.1443				81.75	8.2268		40.875	8.05132		24.525	8.21034		20.4375	8.21535		16.35	8.22807		16.35	8.1891		16.35	8.15505
41	8.18996		41	8.07307		24.6	8.20774		20.5	8.22052		16.4	8.24343		16.4	8.19445		16.4	8.14391				82	8.23193		41	8.05184		24.6	8.20997		20.5	8.21939		16.4	8.22997		16.4	8.18921		16.4	8.15609
41.125	8.18889		41.125	8.07177		24.675	8.20617		20.5625	8.22217		16.45	8.24294		16.45	8.19528		16.45	8.14203				82.25	8.22773		41.125	8.05146		24.675	8.20787		20.5625	8.22003		16.45	8.2315		16.45	8.19045		16.45	8.15418
41.25	8.18538		41.25	8.07241		24.75	8.20738		20.625	8.22335		16.5	8.24358		16.5	8.19761		16.5	8.14366				82.5	8.22253		41.25	8.04985		24.75	8.2097		20.625	8.22267		16.5	8.22727		16.5	8.19093		16.5	8.1551
41.375	8.19093		41.375	8.07543		24.825	8.21148		20.6875	8.2254		16.55	8.24149		16.55	8.19512		16.55	8.14541				82.75	8.22689		41.375	8.051		24.825	8.21001		20.6875	8.22119		16.55	8.2314		16.55	8.18465		16.55	8.15501
41.5	8.18969		41.5	8.07501		24.9	8.21131		20.75	8.22357		16.6	8.24168		16.6	8.19488		16.6	8.14632				83	8.22134		41.5	8.04917		24.9	8.21012		20.75	8.21814		16.6	8.23031		16.6	8.18818		16.6	8.15246
41.625	8.19122		41.625	8.07694		24.975	8.20787		20.8125	8.22362		16.65	8.24327		16.65	8.19636		16.65	8.14368				83.25	8.23143		41.625	8.05201		24.975	8.20978		20.8125	8.22107		16.65	8.22706		16.65	8.18766		16.65	8.15529
41.75	8.19079		41.75	8.07337		25.05	8.21019		20.875	8.22828		16.7	8.24431		16.7	8.19585		16.7	8.14702				83.5	8.22919		41.75	8.05311		25.05	8.20565		20.875	8.21839		16.7	8.22895		16.7	8.18964		16.7	8.15268
41.875	8.18799		41.875	8.0739		25.125	8.20929		20.9375	8.22081		16.75	8.24437		16.75	8.19681		16.75	8.1454				83.75	8.2213		41.875	8.05385		25.125	8.21034		20.9375	8.22039		16.75	8.22852		16.75	8.1902		16.75	8.15299
42	8.19455		42	8.0745		25.2	8.20735		21	8.2247		16.8	8.24269		16.8	8.19794		16.8	8.14231				84	8.22567		42	8.05321		25.2	8.21151		21	8.21957		16.8	8.22776		16.8	8.18656		16.8	8.15807
42.125	8.18258		42.125	8.0717		25.275	8.20886		21.0625	8.22236		16.85	8.24308		16.85	8.19578		16.85	8.1456				84.25	8.22171		42.125	8.05388		25.275	8.21122		21.0625	8.21963		16.85	8.22609		16.85	8.19121		16.85	8.15358
42.25	8.19055		42.25	8.07528		25.35	8.20704		21.125	8.22393		16.9	8.2446		16.9	8.19422		16.9	8.1436				84.5	8.2205		42.25	8.0532		25.35	8.20851		21.125	8.22139		16.9	8.22475		16.9	8.19013		16.9	8.15148
42.375	8.19082		42.375	8.07368		25.425	8.20782		21.1875	8.22289		16.95	8.24447		16.95	8.196		16.95	8.14529				84.75	8.2282		42.375	8.0535		25.425	8.21263		21.1875	8.21795		16.95	8.22891		16.95	8.18952		16.95	8.15335
42.5	8.18473		42.5	8.07276		25.5	8.20616		21.25	8.22345		17	8.24117		17	8.1978		17	8.14909				85	8.2359		42.5	8.05193		25.5	8.21139		21.25	8.2225		17	8.22779		17	8.19206		17	8.15524
42.625	8.18676		42.625	8.07425		25.575	8.20895		21.3125	8.22206		17.05	8.23906		17.05	8.19959		17.05	8.14596				85.25	8.2343		42.625	8.05182		25.575	8.21327		21.3125	8.22094		17.05	8.22861		17.05	8.18594		17.05	8.15369
42.75	8.18725		42.75	8.07657		25.65	8.20929		21.375	8.22302		17.1	8.24384		17.1	8.19942		17.1	8.1482				85.5	8.22519		42.75	8.05317		25.65	8.21263		21.375	8.22149		17.1	8.23169		17.1	8.18636		17.1	8.15548
42.875	8.19782		42.875	8.0743		25.725	8.20975		21.4375	8.222		17.15	8.24207		17.15	8.19701		17.15	8.14558				85.75	8.22372		42.875	8.05316		25.725	8.21312		21.4375	8.21946		17.15	8.22851		17.15	8.18677		17.15	8.15514
43	8.19375		43	8.07493		25.8	8.20937		21.5	8.22178		17.2	8.2422		17.2	8.19983		17.2	8.1475				86	8.22456		43	8.05394		25.8	8.21111		21.5	8.21825		17.2	8.23025		17.2	8.18954		17.2	8.15291
43.125	8.19836		43.125	8.07371		25.875	8.20627		21.5625	8.22283		17.25	8.24068		17.25	8.20103		17.25	8.14527				86.25	8.23205		43.125	8.05234		25.875	8.20902		21.5625	8.2205		17.25	8.22799		17.25	8.18425		17.25	8.15609
43.25	8.18919		43.25	8.07514		25.95	8.20721		21.625	8.22293		17.3	8.24311		17.3	8.19538		17.3	8.14483				86.5	8.23147		43.25	8.05366		25.95	8.21183		21.625	8.22199		17.3	8.23014		17.3	8.19098		17.3	8.15414
43.375	8.19462		43.375	8.07693		26.025	8.20649		21.6875	8.22098		17.35	8.2463		17.35	8.19989		17.35	8.14643				86.75	8.23053		43.375	8.05201		26.025	8.21151		21.6875	8.21631		17.35	8.22899		17.35	8.18688		17.35	8.15569
43.5	8.18569		43.5	8.07659		26.1	8.20949		21.75	8.22301		17.4	8.24342		17.4	8.19865		17.4	8.14707				87	8.2241		43.5	8.05285		26.1	8.21136		21.75	8.21823		17.4	8.22699		17.4	8.19204		17.4	8.15142
43.625	8.1889		43.625	8.07843		26.175	8.20958		21.8125	8.22459		17.45	8.24291		17.45	8.19976		17.45	8.14792				87.25	8.22786		43.625	8.05497		26.175	8.21331		21.8125	8.22368		17.45	8.2265		17.45	8.18859		17.45	8.15287
43.75	8.19151		43.75	8.07595		26.25	8.21175		21.875	8.22393		17.5	8.2427		17.5	8.20016		17.5	8.14997				87.5	8.23111		43.75	8.05652		26.25	8.21339		21.875	8.22282		17.5	8.23004		17.5	8.18911		17.5	8.15213
43.875	8.18537		43.875	8.07826		26.325	8.21398		21.9375	8.22347		17.55	8.25093		17.55	8.20087		17.55	8.14915				87.75	8.23187		43.875	8.05654		26.325	8.21389		21.9375	8.22012		17.55	8.22936		17.55	8.1922		17.55	8.15357
44	8.1851		44	8.0778		26.4	8.21383		22	8.22256		17.6	8.24582		17.6	8.19842		17.6	8.14629				88	8.22907		44	8.05606		26.4	8.21284		22	8.22247		17.6	8.23207		17.6	8.19084		17.6	8.15734
44.125	8.18867		44.125	8.07677		26.475	8.21323		22.0625	8.22281		17.65	8.24656		17.65	8.20278		17.65	8.1503				88.25	8.22925		44.125	8.05633		26.475	8.21207		22.0625	8.22331		17.65	8.22968		17.65	8.193		17.65	8.15695
44.25	8.18443		44.25	8.07721		26.55	8.21724		22.125	8.22453		17.7	8.24596		17.7	8.20197		17.7	8.14646				88.5	8.22927		44.25	8.05413		26.55	8.21199		22.125	8.22159		17.7	8.23059		17.7	8.1924		17.7	8.15489
44.375	8.19603		44.375	8.07881		26.625	8.21288		22.1875	8.22439		17.75	8.24497		17.75	8.20068		17.75	8.14938				88.75	8.23139		44.375	8.05531		26.625	8.2144		22.1875	8.22365		17.75	8.23064		17.75	8.19116		17.75	8.15807
44.5	8.18847		44.5	8.07769		26.7	8.207		22.25	8.22441		17.8	8.24417		17.8	8.20164		17.8	8.14773				89	8.23009		44.5	8.05521		26.7	8.21235		22.25	8.22359		17.8	8.23041		17.8	8.19083		17.8	8.15755
44.625	8.1949		44.625	8.07684		26.775	8.20973		22.3125	8.22615		17.85	8.24489		17.85	8.19888		17.85	8.1473				89.25	8.23078		44.625	8.05586		26.775	8.21209		22.3125	8.22489		17.85	8.23022		17.85	8.19082		17.85	8.15373
44.75	8.19291		44.75	8.07727		26.85	8.21095		22.375	8.22663		17.9	8.24424		17.9	8.19835		17.9	8.14755				89.5	8.22857		44.75	8.0543		26.85	8.21579		22.375	8.22184		17.9	8.23027		17.9	8.1924		17.9	8.15612
44.875	8.19108		44.875	8.07929		26.925	8.21017		22.4375	8.23131		17.95	8.25043		17.95	8.2005		17.95	8.14802				89.75	8.23365		44.875	8.05516		26.925	8.21446		22.4375	8.22429		17.95	8.23313		17.95	8.19037		17.95	8.15827
45	8.19318		45	8.08006		27	8.2091		22.5	8.22966		18	8.24532		18	8.19947		18	8.14685				90	8.22618		45	8.05097		27	8.21255		22.5	8.22194		18	8.23354		18	8.18689		18	8.15407
45.125	8.18997		45.125	8.07697		27.075	8.2105		22.5625	8.22894		18.05	8.24893		18.05	8.20145		18.05	8.1509				90.25	8.23096		45.125	8.05551		27.075	8.21637		22.5625	8.22139		18.05	8.23068		18.05	8.1898		18.05	8.15202
45.25	8.18599		45.25	8.07481		27.15	8.21051		22.625	8.22877		18.1	8.24568		18.1	8.19949		18.1	8.1488				90.5	8.23162		45.25	8.05429		27.15	8.21333		22.625	8.22568		18.1	8.2323		18.1	8.19009		18.1	8.1556
45.375	8.18792		45.375	8.07604		27.225	8.21162		22.6875	8.22597		18.15	8.24594		18.15	8.19771		18.15	8.14684				90.75	8.22856		45.375	8.05421		27.225	8.21197		22.6875	8.22385		18.15	8.22989		18.15	8.18857		18.15	8.15806
45.5	8.19497		45.5	8.0759		27.3	8.21359		22.75	8.22662		18.2	8.24388		18.2	8.1989		18.2	8.14721				91	8.23171		45.5	8.05524		27.3	8.21497		22.75	8.22591		18.2	8.23184		18.2	8.19253		18.2	8.15629
45.625	8.19422		45.625	8.07422		27.375	8.21215		22.8125	8.2293		18.25	8.24437		18.25	8.20067		18.25	8.14617				91.25	8.23246		45.625	8.05568		27.375	8.20891		22.8125	8.22509		18.25	8.23431		18.25	8.19201		18.25	8.15752
45.75	8.19908		45.75	8.07586		27.45	8.21089		22.875	8.22529		18.3	8.24704		18.3	8.19591		18.3	8.14383				91.5	8.2311		45.75	8.05651		27.45	8.2138		22.875	8.22465		18.3	8.23097		18.3	8.19055		18.3	8.15865
45.875	8.19953		45.875	8.07772		27.525	8.20993		22.9375	8.22906		18.35	8.24375		18.35	8.19861		18.35	8.14883				91.75	8.23096		45.875	8.05368		27.525	8.21443		22.9375	8.22378		18.35	8.22998		18.35	8.19122		18.35	8.15703
46	8.1931		46	8.07951		27.6	8.21208		23	8.22693		18.4	8.24327		18.4	8.2005		18.4	8.14858				92	8.23298		46	8.05362		27.6	8.21448		23	8.2223		18.4	8.23469		18.4	8.19416		18.4	8.16142
46.125	8.18969		46.125	8.07922		27.675	8.21014		23.0625	8.22782		18.45	8.24709		18.45	8.20104		18.45	8.14582				92.25	8.2292		46.125	8.05561		27.675	8.21825		23.0625	8.22203		18.45	8.22941		18.45	8.18883		18.45	8.15734
46.25	8.18359		46.25	8.08044		27.75	8.21352		23.125	8.2274		18.5	8.24613		18.5	8.20028		18.5	8.14542				92.5	8.23169		46.25	8.05571		27.75	8.21074		23.125	8.22686		18.5	8.23054		18.5	8.1919		18.5	8.15954
46.375	8.18747		46.375	8.0806		27.825	8.21366		23.1875	8.22946		18.55	8.24549		18.55	8.20137		18.55	8.14665				92.75	8.23258		46.375	8.05827		27.825	8.2153		23.1875	8.22296		18.55	8.23051		18.55	8.18996		18.55	8.15804
46.5	8.19898		46.5	8.0802		27.9	8.21047		23.25	8.22639		18.6	8.24832		18.6	8.20224		18.6	8.1518				93	8.23349		46.5	8.05767		27.9	8.21859		23.25	8.22326		18.6	8.2285		18.6	8.18934		18.6	8.15856
46.625	8.19777		46.625	8.08169		27.975	8.21509		23.3125	8.22556		18.65	8.24851		18.65	8.20526		18.65	8.14765				93.25	8.23806		46.625	8.05797		27.975	8.21734		23.3125	8.22601		18.65	8.23086		18.65	8.19014		18.65	8.16059
46.75	8.19483		46.75	8.08038		28.05	8.21352		23.375	8.22694		18.7	8.24704		18.7	8.19975		18.7	8.14904				93.5	8.23392		46.75	8.05749		28.05	8.21447		23.375	8.22561		18.7	8.23099		18.7	8.19059		18.7	8.15621
46.875	8.19517		46.875	8.08076		28.125	8.21285		23.4375	8.22417		18.75	8.2452		18.75	8.20339		18.75	8.1488				93.75	8.23315		46.875	8.05981		28.125	8.21385		23.4375	8.22047		18.75	8.23219		18.75	8.18792		18.75	8.15774
47	8.19566		47	8.0796		28.2	8.21077		23.5	8.22421		18.8	8.24556		18.8	8.1992		18.8	8.14783				94	8.23356		47	8.05788		28.2	8.2157		23.5	8.22152		18.8	8.22921		18.8	8.19182		18.8	8.16203
47.125	8.19388		47.125	8.07796		28.275	8.21136		23.5625	8.22641		18.85	8.24853		18.85	8.19879		18.85	8.14897				94.25	8.23175		47.125	8.05839		28.275	8.21542		23.5625	8.22699		18.85	8.22923		18.85	8.19033		18.85	8.15966
47.25	8.19527		47.25	8.08046		28.35	8.21281		23.625	8.22685		18.9	8.25139		18.9	8.19927		18.9	8.14527				94.5	8.23003		47.25	8.05999		28.35	8.2166		23.625	8.22359		18.9	8.2302		18.9	8.19293		18.9	8.15542
47.375	8.19802		47.375	8.07897		28.425	8.2094		23.6875	8.22832		18.95	8.244		18.95	8.20113		18.95	8.14945				94.75	8.22643		47.375	8.06028		28.425	8.21549		23.6875	8.22535		18.95	8.23064		18.95	8.19475		18.95	8.15811
47.5	8.1967		47.5	8.08351		28.5	8.21103		23.75	8.22776		19	8.24841		19	8.20141		19	8.1503				95	8.23324		47.5	8.05668		28.5	8.21637		23.75	8.22537		19	8.23289		19	8.19001		19	8.15705
47.625	8.19538		47.625	8.08199		28.575	8.21298		23.8125	8.22703		19.05	8.249		19.05	8.19895		19.05	8.14958				95.25	8.23671		47.625	8.06003		28.575	8.21442		23.8125	8.22632		19.05	8.23287		19.05	8.1914		19.05	8.16157
47.75	8.19008		47.75	8.07984		28.65	8.21406		23.875	8.22878		19.1	8.24421		19.1	8.2022		19.1	8.15099				95.5	8.23173		47.75	8.06031		28.65	8.21663		23.875	8.22268		19.1	8.2316		19.1	8.19455		19.1	8.15851
47.875	8.19483		47.875	8.0794		28.725	8.21445		23.9375	8.23119		19.15	8.24591		19.15	8.20086		19.15	8.15141				95.75	8.23047		47.875	8.05923		28.725	8.21766		23.9375	8.22465		19.15	8.23148		19.15	8.19598		19.15	8.16029
48	8.19176		48	8.0806		28.8	8.21453		24	8.22909		19.2	8.24653		19.2	8.20065		19.2	8.14966				96	8.23138		48	8.05579		28.8	8.21728		24	8.22565		19.2	8.23221		19.2	8.19477		19.2	8.16186
48.125	8.19232		48.125	8.08071		28.875	8.21874		24.0625	8.23153		19.25	8.24611		19.25	8.19936		19.25	8.14913				96.25	8.23398		48.125	8.05571		28.875	8.21588		24.0625	8.22289		19.25	8.23295		19.25	8.19086		19.25	8.15701
48.25	8.19545		48.25	8.07892		28.95	8.2151		24.125	8.22837		19.3	8.24648		19.3	8.19957		19.3	8.15157				96.5	8.23754		48.25	8.05588		28.95	8.21693		24.125	8.22193		19.3	8.23207		19.3	8.19099		19.3	8.16044
48.375	8.19855		48.375	8.07923		29.025	8.21329		24.1875	8.229		19.35	8.24646		19.35	8.20196		19.35	8.14889				96.75	8.23606		48.375	8.05684		29.025	8.21817		24.1875	8.22662		19.35	8.23353		19.35	8.1913		19.35	8.16067
48.5	8.18943		48.5	8.08228		29.1	8.21144		24.25	8.23446		19.4	8.24549		19.4	8.19915		19.4	8.15071				97	8.2305		48.5	8.05955		29.1	8.21764		24.25	8.22384		19.4	8.23208		19.4	8.18877		19.4	8.15846
48.625	8.18869		48.625	8.07954		29.175	8.21638		24.3125	8.23141		19.45	8.24972		19.45	8.19919		19.45	8.15127				97.25	8.23729		48.625	8.05887		29.175	8.21727		24.3125	8.22648		19.45	8.23692		19.45	8.19269		19.45	8.15818
48.75	8.19117		48.75	8.08222		29.25	8.21564		24.375	8.22869		19.5	8.24984		19.5	8.20426		19.5	8.15019				97.5	8.23669		48.75	8.05893		29.25	8.21932		24.375	8.22284		19.5	8.23627		19.5	8.19145		19.5	8.15964
48.875	8.19349		48.875	8.08089		29.325	8.21537		24.4375	8.22709		19.55	8.24276		19.55	8.20048		19.55	8.14857				97.75	8.23203		48.875	8.05673		29.325	8.21608		24.4375	8.22485		19.55	8.2335		19.55	8.18903		19.55	8.16034
49	8.1957		49	8.08218		29.4	8.21324		24.5	8.22639		19.6	8.24769		19.6	8.20119		19.6	8.14699				98	8.23889		49	8.05957		29.4	8.2184		24.5	8.22748		19.6	8.23514		19.6	8.19382		19.6	8.15674
49.125	8.19622		49.125	8.08165		29.475	8.21406		24.5625	8.23071		19.65	8.24684		19.65	8.20165		19.65	8.14981				98.25	8.2389		49.125	8.06136		29.475	8.21697		24.5625	8.22306		19.65	8.23155		19.65	8.19401		19.65	8.15939
49.25	8.19601		49.25	8.08101		29.55	8.21607		24.625	8.22918		19.7	8.24628		19.7	8.20159		19.7	8.14592				98.5	8.2363		49.25	8.06074		29.55	8.22083		24.625	8.22459		19.7	8.23535		19.7	8.19151		19.7	8.16026
49.375	8.20522		49.375	8.08246		29.625	8.21153		24.6875	8.22843		19.75	8.24744		19.75	8.20056		19.75	8.14774				98.75	8.23413		49.375	8.06061		29.625	8.21619		24.6875	8.22427		19.75	8.23613		19.75	8.19405		19.75	8.16004
49.5	8.19975		49.5	8.07957		29.7	8.21361		24.75	8.22924		19.8	8.24963		19.8	8.19933		19.8	8.14703				99	8.2329		49.5	8.06332		29.7	8.21811		24.75	8.22424		19.8	8.23737		19.8	8.19408		19.8	8.16018
49.625	8.20016		49.625	8.08306		29.775	8.21462		24.8125	8.22853		19.85	8.24813		19.85	8.20386		19.85	8.15047				99.25	8.23267		49.625	8.0629		29.775	8.2186		24.8125	8.22342		19.85	8.23336		19.85	8.18907		19.85	8.15907
49.75	8.19276		49.75	8.08296		29.85	8.21452		24.875	8.22928		19.9	8.24987		19.9	8.20193		19.9	8.14872				99.5	8.23153		49.75	8.06107		29.85	8.21802		24.875	8.22179		19.9	8.23026		19.9	8.19512		19.9	8.15934
49.875	8.19022		49.875	8.08072		29.925	8.21459		24.9375	8.23033		19.95	8.24606		19.95	8.20081		19.95	8.14909				99.75	8.23216		49.875	8.05711		29.925	8.21536		24.9375	8.22236		19.95	8.23428		19.95	8.19271		19.95	8.16137
50	8.19455		50	8.08245		30	8.20973		25	8.22872		20	8.2464		20	8.20509		20	8.15472				100	8.23407		50	8.05982		30	8.21802		25	8.22134		20	8.2351		20	8.19187		20	8.15739
50.125	8.20092		50.125	8.08175		30.075	8.20874		25.0625	8.23043		20.05	8.24732		20.05	8.20562		20.05	8.15231				100.25	8.23394		50.125	8.06039		30.075	8.21942		25.0625	8.2259		20.05	8.23314		20.05	8.19382		20.05	8.15953
50.25	8.1966		50.25	8.08269		30.15	8.21262		25.125	8.2275		20.1	8.24931		20.1	8.20451		20.1	8.15178				100.5	8.23516		50.25	8.06056		30.15	8.21864		25.125	8.22705		20.1	8.23395		20.1	8.18963		20.1	8.15986
50.375	8.18869		50.375	8.08176		30.225	8.21388		25.1875	8.23016		20.15	8.24703		20.15	8.20161		20.15	8.15014				100.75	8.2345		50.375	8.06215		30.225	8.22066		25.1875	8.22775		20.15	8.23506		20.15	8.19595		20.15	8.15934
50.5	8.19754		50.5	8.08606		30.3	8.21471		25.25	8.2308		20.2	8.244		20.2	8.20587		20.2	8.15484				101	8.23416		50.5	8.06133		30.3	8.21656		25.25	8.22451		20.2	8.2347		20.2	8.19621		20.2	8.16111
50.625	8.19878		50.625	8.08613		30.375	8.21476		25.3125	8.2343		20.25	8.24811		20.25	8.20412		20.25	8.15178				101.25	8.23091		50.625	8.06268		30.375	8.21736		25.3125	8.22831		20.25	8.23405		20.25	8.19341		20.25	8.16119
50.75	8.20081		50.75	8.08296		30.45	8.21394		25.375	8.23431		20.3	8.24812		20.3	8.20464		20.3	8.15245				101.5	8.23452		50.75	8.06121		30.45	8.21846		25.375	8.22707		20.3	8.23253		20.3	8.19447		20.3	8.16366
50.875	8.20027		50.875	8.08411		30.525	8.21728		25.4375	8.22867		20.35	8.24707		20.35	8.20489		20.35	8.14939				101.75	8.23555		50.875	8.06023		30.525	8.21474		25.4375	8.22349		20.35	8.23013		20.35	8.19528		20.35	8.15915
51	8.19895		51	8.08419		30.6	8.21631		25.5	8.23194		20.4	8.24757		20.4	8.20591		20.4	8.14697				102	8.23585		51	8.0579		30.6	8.21717		25.5	8.22462		20.4	8.23232		20.4	8.19616		20.4	8.15901
51.125	8.20286		51.125	8.08164		30.675	8.21564		25.5625	8.22856		20.45	8.25089		20.45	8.20595		20.45	8.14968				102.25	8.237		51.125	8.06036		30.675	8.21728		25.5625	8.22369		20.45	8.23311		20.45	8.19293		20.45	8.16156
51.25	8.19702		51.25	8.08305		30.75	8.21301		25.625	8.23316		20.5	8.24913		20.5	8.20339		20.5	8.14979				102.5	8.24214		51.25	8.05829		30.75	8.2188		25.625	8.22558		20.5	8.23417		20.5	8.19685		20.5	8.1589
51.375	8.19706		51.375	8.08238		30.825	8.21617		25.6875	8.23037		20.55	8.24535		20.55	8.20534		20.55	8.15052				102.75	8.2383		51.375	8.06012		30.825	8.21716		25.6875	8.22922		20.55	8.23673		20.55	8.19219		20.55	8.15813
51.5	8.19901		51.5	8.0819		30.9	8.21955		25.75	8.23303		20.6	8.2503		20.6	8.2008		20.6	8.15213				103	8.23868		51.5	8.06268		30.9	8.21955		25.75	8.2259		20.6	8.23448		20.6	8.19463		20.6	8.16024
51.625	8.19758		51.625	8.08441		30.975	8.21552		25.8125	8.23549		20.65	8.25022		20.65	8.20268		20.65	8.15243				103.25	8.24149		51.625	8.06113		30.975	8.21923		25.8125	8.23015		20.65	8.23248		20.65	8.19214		20.65	8.16019
51.75	8.19543		51.75	8.08553		31.05	8.21305		25.875	8.2349		20.7	8.24688		20.7	8.20458		20.7	8.15324				103.5	8.241		51.75	8.06165		31.05	8.217		25.875	8.22599		20.7	8.23658		20.7	8.19709		20.7	8.16426
51.875	8.19228		51.875	8.08351		31.125	8.21694		25.9375	8.23312		20.75	8.2504		20.75	8.20376		20.75	8.15305				103.75	8.23483		51.875	8.06306		31.125	8.21956		25.9375	8.23273		20.75	8.23811		20.75	8.19279		20.75	8.16164
52	8.19865		52	8.0852		31.2	8.21908		26	8.23254		20.8	8.24598		20.8	8.2048		20.8	8.15559				104	8.23742		52	8.06254		31.2	8.22084		26	8.22773		20.8	8.2353		20.8	8.19361		20.8	8.15933
52.125	8.19929		52.125	8.0855		31.275	8.21993		26.0625	8.23222		20.85	8.24932		20.85	8.20548		20.85	8.15169				104.25	8.241		52.125	8.06358		31.275	8.21776		26.0625	8.22882		20.85	8.23535		20.85	8.1966		20.85	8.16089
52.25	8.20126		52.25	8.08161		31.35	8.21528		26.125	8.23269		20.9	8.24962		20.9	8.20301		20.9	8.15001				104.5	8.23523		52.25	8.06431		31.35	8.2205		26.125	8.2263		20.9	8.23851		20.9	8.19341		20.9	8.15928
52.375	8.19956		52.375	8.08228		31.425	8.21756		26.1875	8.2348		20.95	8.24996		20.95	8.20415		20.95	8.15223				104.75	8.24201		52.375	8.06481		31.425	8.21851		26.1875	8.22798		20.95	8.23926		20.95	8.19763		20.95	8.15662
52.5	8.20655		52.5	8.08555		31.5	8.21641		26.25	8.23181		21	8.24786		21	8.20423		21	8.1529				105	8.236		52.5	8.06196		31.5	8.2218		26.25	8.2279		21	8.2374		21	8.19638		21	8.16213
52.625	8.19657		52.625	8.08494		31.575	8.21733		26.3125	8.23045		21.05	8.24763		21.05	8.20461		21.05	8.1523				105.25	8.23932		52.625	8.06348		31.575	8.2202		26.3125	8.22838		21.05	8.2343		21.05	8.19316		21.05	8.15913
52.75	8.19548		52.75	8.08449		31.65	8.2151		26.375	8.23352		21.1	8.25063		21.1	8.20533		21.1	8.15296				105.5	8.2443		52.75	8.06481		31.65	8.21892		26.375	8.22775		21.1	8.23749		21.1	8.19556		21.1	8.15742
52.875	8.19993		52.875	8.08564		31.725	8.21203		26.4375	8.23561		21.15	8.24984		21.15	8.20145		21.15	8.15082				105.75	8.23671		52.875	8.06408		31.725	8.22052		26.4375	8.2229		21.15	8.23401		21.15	8.19695		21.15	8.16383
53	8.20288		53	8.08388		31.8	8.21586		26.5	8.23502		21.2	8.24729		21.2	8.20493		21.2	8.15099				106	8.23434		53	8.06163		31.8	8.21816		26.5	8.22963		21.2	8.23444		21.2	8.19632		21.2	8.16224
53.125	8.2057		53.125	8.08182		31.875	8.21876		26.5625	8.23386		21.25	8.24811		21.25	8.20468		21.25	8.15454				106.25	8.23921		53.125	8.06433		31.875	8.21939		26.5625	8.22711		21.25	8.23531		21.25	8.19592		21.25	8.16236
53.25	8.20066		53.25	8.08514		31.95	8.21801		26.625	8.2323		21.3	8.24833		21.3	8.20432		21.3	8.15089				106.5	8.23811		53.25	8.06292		31.95	8.22013		26.625	8.226		21.3	8.23786		21.3	8.19897		21.3	8.15909
53.375	8.20307		53.375	8.08677		32.025	8.21795		26.6875	8.23287		21.35	8.25108		21.35	8.20331		21.35	8.15296				106.75	8.24639		53.375	8.0662		32.025	8.22162		26.6875	8.22918		21.35	8.23422		21.35	8.19715		21.35	8.15898
53.5	8.20647		53.5	8.08534		32.1	8.21758		26.75	8.23188		21.4	8.25116		21.4	8.20532		21.4	8.15142				107	8.24092		53.5	8.06521		32.1	8.22065		26.75	8.22836		21.4	8.23595		21.4	8.1978		21.4	8.16112
53.625	8.20275		53.625	8.0869		32.175	8.21888		26.8125	8.22836		21.45	8.25449		21.45	8.20423		21.45	8.14961				107.25	8.24248		53.625	8.06126		32.175	8.22291		26.8125	8.22924		21.45	8.2372		21.45	8.19588		21.45	8.16071
53.75	8.20179		53.75	8.08703		32.25	8.21705		26.875	8.23701		21.5	8.25217		21.5	8.20436		21.5	8.15186				107.5	8.23799		53.75	8.06204		32.25	8.22121		26.875	8.2294		21.5	8.23698		21.5	8.19685		21.5	8.16062
53.875	8.20051		53.875	8.08481		32.325	8.21749		26.9375	8.23146		21.55	8.2524		21.55	8.20555		21.55	8.14958				107.75	8.23639		53.875	8.06153		32.325	8.22361		26.9375	8.22859		21.55	8.23632		21.55	8.19651		21.55	8.16164
54	8.20194		54	8.08399		32.4	8.2161		27	8.23438		21.6	8.24946		21.6	8.2035		21.6	8.15482				108	8.23907		54	8.06226		32.4	8.22281		27	8.22614		21.6	8.23501		21.6	8.19329		21.6	8.16076
54.125	8.20084		54.125	8.08559		32.475	8.2167		27.0625	8.23123		21.65	8.2519		21.65	8.20599		21.65	8.15652				108.25	8.23772		54.125	8.06477		32.475	8.22073		27.0625	8.22666		21.65	8.23468		21.65	8.19641		21.65	8.16147
54.25	8.20467		54.25	8.08559		32.55	8.21869		27.125	8.23642		21.7	8.25225		21.7	8.20074		21.7	8.15288				108.5	8.2447		54.25	8.06517		32.55	8.22028		27.125	8.22847		21.7	8.23653		21.7	8.19248		21.7	8.16401
54.375	8.1988		54.375	8.08492		32.625	8.21749		27.1875	8.23193		21.75	8.25077		21.75	8.2069		21.75	8.15295				108.75	8.23966		54.375	8.06427		32.625	8.22374		27.1875	8.22873		21.75	8.23676		21.75	8.19598		21.75	8.1635
54.5	8.19932		54.5	8.08576		32.7	8.22047		27.25	8.2344		21.8	8.2534		21.8	8.20533		21.8	8.15171				109	8.23624		54.5	8.06382		32.7	8.21921		27.25	8.23317		21.8	8.23354		21.8	8.19364		21.8	8.16429
54.625	8.1982		54.625	8.08539		32.775	8.22226		27.3125	8.23375		21.85	8.25058		21.85	8.20351		21.85	8.15061				109.25	8.24217		54.625	8.068		32.775	8.22551		27.3125	8.22943		21.85	8.23528		21.85	8.19805		21.85	8.15926
54.75	8.2016		54.75	8.08432		32.85	8.22083		27.375	8.23186		21.9	8.2497		21.9	8.20639		21.9	8.15304				109.5	8.2384		54.75	8.06449		32.85	8.22152		27.375	8.23189		21.9	8.23352		21.9	8.19318		21.9	8.16118
54.875	8.19904		54.875	8.09009		32.925	8.21805		27.4375	8.23358		21.95	8.2539		21.95	8.20642		21.95	8.15147				109.75	8.23673		54.875	8.06291		32.925	8.22373		27.4375	8.2316		21.95	8.23612		21.95	8.2001		21.95	8.16196
55	8.20214		55	8.08784		33	8.21802		27.5	8.23185		22	8.25018		22	8.20727		22	8.153				110	8.23332		55	8.06735		33	8.22054		27.5	8.23004		22	8.23581		22	8.19903		22	8.16308
55.125	8.20299		55.125	8.09032		33.075	8.21605		27.5625	8.23199		22.05	8.24922		22.05	8.20793		22.05	8.15259				110.25	8.23893		55.125	8.06661		33.075	8.22356		27.5625	8.23248		22.05	8.23671		22.05	8.19606		22.05	8.1631
55.25	8.19742		55.25	8.08756		33.15	8.22244		27.625	8.23386		22.1	8.25315		22.1	8.20927		22.1	8.15191				110.5	8.24085		55.25	8.06485		33.15	8.22423		27.625	8.23119		22.1	8.23735		22.1	8.19836		22.1	8.16321
55.375	8.19635		55.375	8.09013		33.225	8.21868		27.6875	8.23236		22.15	8.2524		22.15	8.2076		22.15	8.15412				110.75	8.24124		55.375	8.06582		33.225	8.2244		27.6875	8.22694		22.15	8.2377		22.15	8.19554		22.15	8.15962
55.5	8.19255		55.5	8.08994		33.3	8.21859		27.75	8.2316		22.2	8.25449		22.2	8.20816		22.2	8.15052				111	8.24324		55.5	8.06412		33.3	8.22487		27.75	8.2299		22.2	8.2412		22.2	8.19562		22.2	8.16177
55.625	8.19352		55.625	8.09094		33.375	8.21573		27.8125	8.23347		22.25	8.25505		22.25	8.20869		22.25	8.15238				111.25	8.23546		55.625	8.0662		33.375	8.22344		27.8125	8.22837		22.25	8.23719		22.25	8.19542		22.25	8.16232
55.75	8.20617		55.75	8.08772		33.45	8.21837		27.875	8.23335		22.3	8.2563		22.3	8.20637		22.3	8.15405				111.5	8.2356		55.75	8.07026		33.45	8.21992		27.875	8.23038		22.3	8.24027		22.3	8.19395		22.3	8.16038
55.875	8.19875		55.875	8.08772		33.525	8.22038		27.9375	8.23245		22.35	8.25637		22.35	8.20679		22.35	8.15462				111.75	8.23682		55.875	8.06534		33.525	8.21963		27.9375	8.22563		22.35	8.23756		22.35	8.19751		22.35	8.16546
56	8.20149		56	8.08488		33.6	8.22119		28	8.2331		22.4	8.25763		22.4	8.20319		22.4	8.15073				112	8.23897		56	8.06843		33.6	8.22225		28	8.22576		22.4	8.24053		22.4	8.19671		22.4	8.16357
56.125	8.20346		56.125	8.08725		33.675	8.21933		28.0625	8.23431		22.45	8.25445		22.45	8.21074		22.45	8.15505				112.25	8.23972		56.125	8.06718		33.675	8.22451		28.0625	8.23136		22.45	8.23937		22.45	8.19605		22.45	8.1618
56.25	8.19982		56.25	8.09038		33.75	8.2176		28.125	8.23666		22.5	8.25242		22.5	8.21078		22.5	8.15158				112.5	8.23708		56.25	8.06808		33.75	8.22344		28.125	8.23021		22.5	8.23754		22.5	8.1962		22.5	8.16258
56.375	8.19815		56.375	8.0921		33.825	8.21724		28.1875	8.23087		22.55	8.25057		22.55	8.20926		22.55	8.15254				112.75	8.24353		56.375	8.06744		33.825	8.22227		28.1875	8.2266		22.55	8.23922		22.55	8.19603		22.55	8.16499
56.5	8.19506		56.5	8.08655		33.9	8.2173		28.25	8.23434		22.6	8.25121		22.6	8.20577		22.6	8.15322				113	8.24471		56.5	8.06867		33.9	8.22237		28.25	8.2267		22.6	8.24003		22.6	8.19791		22.6	8.16339
56.625	8.1983		56.625	8.08848		33.975	8.21711		28.3125	8.23368		22.65	8.25167		22.65	8.20382		22.65	8.15318				113.25	8.24573		56.625	8.06786		33.975	8.22344		28.3125	8.22916		22.65	8.23955		22.65	8.19827		22.65	8.16168
56.75	8.20123		56.75	8.08808		34.05	8.2181		28.375	8.2325		22.7	8.24997		22.7	8.20534		22.7	8.15756				113.5	8.24495		56.75	8.07009		34.05	8.2195		28.375	8.23128		22.7	8.23569		22.7	8.19479		22.7	8.16467
56.875	8.19814		56.875	8.08809		34.125	8.22044		28.4375	8.23598		22.75	8.25449		22.75	8.20619		22.75	8.15282				113.75	8.25008		56.875	8.06854		34.125	8.22033		28.4375	8.22931		22.75	8.23427		22.75	8.19553		22.75	8.16101
57	8.20091		57	8.08905		34.2	8.2224		28.5	8.23162		22.8	8.25185		22.8	8.20591		22.8	8.15196				114	8.24144		57	8.06763		34.2	8.22062		28.5	8.2298		22.8	8.23691		22.8	8.19579		22.8	8.16109
57.125	8.19886		57.125	8.08614		34.275	8.22117		28.5625	8.23607		22.85	8.2526		22.85	8.20744		22.85	8.15224				114.25	8.24133		57.125	8.06661		34.275	8.21856		28.5625	8.22773		22.85	8.23335		22.85	8.19652		22.85	8.16402
57.25	8.20093		57.25	8.08948		34.35	8.22386		28.625	8.23618		22.9	8.25123		22.9	8.20459		22.9	8.15032				114.5	8.23826		57.25	8.06881		34.35	8.21976		28.625	8.2287		22.9	8.23913		22.9	8.19548		22.9	8.1641
57.375	8.19636		57.375	8.08766		34.425	8.22162		28.6875	8.23802		22.95	8.25235		22.95	8.20419		22.95	8.1529				114.75	8.24261		57.375	8.06474		34.425	8.22226		28.6875	8.22743		22.95	8.23786		22.95	8.19758		22.95	8.161
57.5	8.1994		57.5	8.09026		34.5	8.22214		28.75	8.23598		23	8.2538		23	8.20345		23	8.15369				115	8.24232		57.5	8.06475		34.5	8.22425		28.75	8.23007		23	8.23971		23	8.19738		23	8.16665
57.625	8.19509		57.625	8.09306		34.575	8.22062		28.8125	8.23604		23.05	8.25245		23.05	8.20665		23.05	8.15429				115.25	8.23908		57.625	8.06571		34.575	8.2234		28.8125	8.23106		23.05	8.23759		23.05	8.20079		23.05	8.16482
57.75	8.19182		57.75	8.09309		34.65	8.22548		28.875	8.23557		23.1	8.25272		23.1	8.20905		23.1	8.15169				115.5	8.24243		57.75	8.06856		34.65	8.22256		28.875	8.22797		23.1	8.23568		23.1	8.19616		23.1	8.16392
57.875	8.20121		57.875	8.09083		34.725	8.22324		28.9375	8.23381		23.15	8.25111		23.15	8.20825		23.15	8.15557				115.75	8.24091		57.875	8.06869		34.725	8.22548		28.9375	8.22774		23.15	8.2386		23.15	8.19381		23.15	8.16505
58	8.2016		58	8.09253		34.8	8.22312		29	8.23592		23.2	8.25381		23.2	8.20585		23.2	8.15518				116	8.2409		58	8.06788		34.8	8.2213		29	8.23097		23.2	8.23668		23.2	8.19862		23.2	8.16274
58.125	8.19814		58.125	8.09095		34.875	8.22089		29.0625	8.23004		23.25	8.25351		23.25	8.20619		23.25	8.15206				116.25	8.24813		58.125	8.06814		34.875	8.22279		29.0625	8.23073		23.25	8.23692		23.25	8.19843		23.25	8.16406
58.25	8.20179		58.25	8.09255		34.95	8.22183		29.125	8.23184		23.3	8.25281		23.3	8.20676		23.3	8.15454				116.5	8.24606		58.25	8.06813		34.95	8.22372		29.125	8.23096		23.3	8.23741		23.3	8.19805		23.3	8.16185
58.375	8.20834		58.375	8.08987		35.025	8.22411		29.1875	8.23297		23.35	8.2537		23.35	8.2091		23.35	8.1567				116.75	8.24238		58.375	8.06934		35.025	8.21937		29.1875	8.23173		23.35	8.23886		23.35	8.19952		23.35	8.16274
58.5	8.20192		58.5	8.08957		35.1	8.22243		29.25	8.2314		23.4	8.25446		23.4	8.20664		23.4	8.15457				117	8.24667		58.5	8.06695		35.1	8.22519		29.25	8.23059		23.4	8.23445		23.4	8.20144		23.4	8.16213
58.625	8.20502		58.625	8.09481		35.175	8.22184		29.3125	8.23728		23.45	8.25284		23.45	8.20782		23.45	8.15445				117.25	8.24539		58.625	8.06795		35.175	8.22341		29.3125	8.22996		23.45	8.23878		23.45	8.19658		23.45	8.16243
58.75	8.20769		58.75	8.08907		35.25	8.22162		29.375	8.23604		23.5	8.2542		23.5	8.20926		23.5	8.15255				117.5	8.24313		58.75	8.06816		35.25	8.22636		29.375	8.22979		23.5	8.24093		23.5	8.19604		23.5	8.16487
58.875	8.20533		58.875	8.08804		35.325	8.22197		29.4375	8.2359		23.55	8.25165		23.55	8.20507		23.55	8.15623				117.75	8.24371		58.875	8.07047		35.325	8.22428		29.4375	8.23091		23.55	8.23648		23.55	8.19869		23.55	8.16344
59	8.20833		59	8.08912		35.4	8.21852		29.5	8.23868		23.6	8.25202		23.6	8.20878		23.6	8.15676				118	8.246		59	8.07104		35.4	8.22717		29.5	8.23039		23.6	8.2401		23.6	8.1999		23.6	8.16379
59.125	8.20992		59.125	8.09256		35.475	8.21998		29.5625	8.236		23.65	8.25248		23.65	8.20465		23.65	8.15364				118.25	8.24748		59.125	8.07242		35.475	8.22575		29.5625	8.23222		23.65	8.23646		23.65	8.19838		23.65	8.16363
59.25	8.20276		59.25	8.09248		35.55	8.22076		29.625	8.23785		23.7	8.25315		23.7	8.20632		23.7	8.15464				118.5	8.24575		59.25	8.07035		35.55	8.22817		29.625	8.23223		23.7	8.23932		23.7	8.20029		23.7	8.16474
59.375	8.20774		59.375	8.09401		35.625	8.22047		29.6875	8.23641		23.75	8.25512		23.75	8.20963		23.75	8.1565				118.75	8.24354		59.375	8.06578		35.625	8.22412		29.6875	8.23185		23.75	8.24175		23.75	8.19971		23.75	8.16469
59.5	8.20291		59.5	8.09228		35.7	8.21901		29.75	8.23778		23.8	8.25453		23.8	8.20605		23.8	8.15572				119	8.24329		59.5	8.06718		35.7	8.22801		29.75	8.23256		23.8	8.23776		23.8	8.19862		23.8	8.16571
59.625	8.20543		59.625	8.09322		35.775	8.22436		29.8125	8.23849		23.85	8.25535		23.85	8.20671		23.85	8.15725				119.25	8.24057		59.625	8.07058		35.775	8.22231		29.8125	8.23226		23.85	8.2375		23.85	8.19898		23.85	8.16325
59.75	8.20334		59.75	8.09334		35.85	8.22191		29.875	8.23723		23.9	8.25209		23.9	8.20781		23.9	8.15361				119.5	8.24349		59.75	8.07248		35.85	8.22309		29.875	8.23375		23.9	8.23643		23.9	8.19999		23.9	8.16013
59.875	8.19973		59.875	8.09301		35.925	8.22185		29.9375	8.23804		23.95	8.25459		23.95	8.20815		23.95	8.15565				119.75	8.24438		59.875	8.06886		35.925	8.22268		29.9375	8.23208		23.95	8.23924		23.95	8.19543		23.95	8.16574
60	8.19971		60	8.09224		36	8.22163		30	8.23818		24	8.25215		24	8.20813		24	8.15706				120	8.24465		60	8.06914		36	8.2249		30	8.2347		24	8.24065		24	8.19929		24	8.16194
60.125	8.19833		60.125	8.09819		36.075	8.21866		30.0625	8.23625		24.05	8.25652		24.05	8.20782		24.05	8.15504				120.25	8.24413		60.125	8.07289		36.075	8.22488		30.0625	8.23381		24.05	8.24131		24.05	8.19704		24.05	8.16332
60.25	8.20319		60.25	8.09513		36.15	8.22224		30.125	8.23755		24.1	8.25728		24.1	8.20929		24.1	8.15561				120.5	8.24701		60.25	8.07345		36.15	8.224		30.125	8.2299		24.1	8.24028		24.1	8.20317		24.1	8.16193
60.375	8.20313		60.375	8.09418		36.225	8.21928		30.1875	8.23535		24.15	8.25582		24.15	8.20465		24.15	8.15435				120.75	8.24787		60.375	8.07344		36.225	8.22619		30.1875	8.23263		24.15	8.23873		24.15	8.20088		24.15	8.16391
60.5	8.19979		60.5	8.09518		36.3	8.22268		30.25	8.23927		24.2	8.25805		24.2	8.20885		24.2	8.15264				121	8.24665		60.5	8.07048		36.3	8.22854		30.25	8.23283		24.2	8.24318		24.2	8.19949		24.2	8.16686
60.625	8.1969		60.625	8.09672		36.375	8.22493		30.3125	8.23535		24.25	8.25551		24.25	8.21017		24.25	8.15641				121.25	8.24608		60.625	8.07045		36.375	8.22685		30.3125	8.23144		24.25	8.24243		24.25	8.20017		24.25	8.16808
60.75	8.20037		60.75	8.0916		36.45	8.2217		30.375	8.23742		24.3	8.25675		24.3	8.20985		24.3	8.15804				121.5	8.24561		60.75	8.0706		36.45	8.22653		30.375	8.23364		24.3	8.24167		24.3	8.19571		24.3	8.16747
60.875	8.20136		60.875	8.09132		36.525	8.22436		30.4375	8.23676		24.35	8.25513		24.35	8.20549		24.35	8.1595				121.75	8.24116		60.875	8.06896		36.525	8.22627		30.4375	8.23287		24.35	8.24018		24.35	8.1992		24.35	8.16722
61	8.2		61	8.09136		36.6	8.22533		30.5	8.24164		24.4	8.25394		24.4	8.20759		24.4	8.15612				122	8.23873		61	8.07075		36.6	8.22815		30.5	8.23382		24.4	8.24434		24.4	8.19813		24.4	8.16881
61.125	8.20107		61.125	8.09429		36.675	8.22246		30.5625	8.23948		24.45	8.25426		24.45	8.20709		24.45	8.15951				122.25	8.23746		61.125	8.07106		36.675	8.22783		30.5625	8.23245		24.45	8.24003		24.45	8.20038		24.45	8.16647
61.25	8.20187		61.25	8.09339		36.75	8.22335		30.625	8.2417		24.5	8.25393		24.5	8.20798		24.5	8.15553				122.5	8.24642		61.25	8.07339		36.75	8.22725		30.625	8.22908		24.5	8.2385		24.5	8.20028		24.5	8.165
61.375	8.20802		61.375	8.09735		36.825	8.2261		30.6875	8.23604		24.55	8.25421		24.55	8.21138		24.55	8.15727				122.75	8.23978		61.375	8.07278		36.825	8.22578		30.6875	8.232		24.55	8.23751		24.55	8.19889		24.55	8.16502
61.5	8.20791		61.5	8.09745		36.9	8.22216		30.75	8.24094		24.6	8.25375		24.6	8.20864		24.6	8.15862				123	8.24599		61.5	8.07187		36.9	8.22732		30.75	8.23201		24.6	8.23826		24.6	8.19614		24.6	8.16572
61.625	8.20891		61.625	8.09544		36.975	8.21994		30.8125	8.23774		24.65	8.25208		24.65	8.20469		24.65	8.15998				123.25	8.24385		61.625	8.07263		36.975	8.22504		30.8125	8.23316		24.65	8.23891		24.65	8.20302		24.65	8.16942
61.75	8.20879		61.75	8.09555		37.05	8.22447		30.875	8.23634		24.7	8.25467		24.7	8.21026		24.7	8.1566				123.5	8.24436		61.75	8.07479		37.05	8.22928		30.875	8.23315		24.7	8.23962		24.7	8.19861		24.7	8.16645
61.875	8.20389		61.875	8.09294		37.125	8.2199		30.9375	8.2354		24.75	8.25676		24.75	8.20617		24.75	8.15916				123.75	8.24896		61.875	8.07488		37.125	8.22693		30.9375	8.23281		24.75	8.23972		24.75	8.19957		24.75	8.1676
62	8.20173		62	8.09488		37.2	8.2238		31	8.23553		24.8	8.2537		24.8	8.21068		24.8	8.15881				124	8.25312		62	8.07115		37.2	8.22414		31	8.23263		24.8	8.24066		24.8	8.20046		24.8	8.16572
62.125	8.2022		62.125	8.09533		37.275	8.22523		31.0625	8.24073		24.85	8.25445		24.85	8.20999		24.85	8.15257				124.25	8.24644		62.125	8.06965		37.275	8.22757		31.0625	8.2318		24.85	8.24231		24.85	8.19971		24.85	8.1671
62.25	8.20534		62.25	8.0953		37.35	8.2219		31.125	8.2375		24.9	8.25602		24.9	8.21125		24.9	8.15916				124.5	8.25112		62.25	8.07181		37.35	8.22694		31.125	8.23405		24.9	8.23866		24.9	8.19914		24.9	8.1665
62.375	8.20073		62.375	8.0962		37.425	8.22429		31.1875	8.23879		24.95	8.25654		24.95	8.20906		24.95	8.15801				124.75	8.25		62.375	8.0709		37.425	8.22684		31.1875	8.23454		24.95	8.24288		24.95	8.19848		24.95	8.16435
62.5	8.2031		62.5	8.09369		37.5	8.22492		31.25	8.23692		25	8.25855		25	8.20916		25	8.15607				125	8.24536		62.5	8.07327		37.5	8.22835		31.25	8.23388		25	8.24023		25	8.19853		25	8.16585
62.625	8.20457		62.625	8.09507		37.575	8.22425		31.3125	8.23711		25.05	8.25735		25.05	8.21332		25.05	8.15888				125.25	8.2445		62.625	8.07295		37.575	8.22958		31.3125	8.23458		25.05	8.24139		25.05	8.20056		25.05	8.16622
62.75	8.20753		62.75	8.09456		37.65	8.22087		31.375	8.23897		25.1	8.25954		25.1	8.20925		25.1	8.15781				125.5	8.24743		62.75	8.07298		37.65	8.22719		31.375	8.23371		25.1	8.23974		25.1	8.1982		25.1	8.16625
62.875	8.2004		62.875	8.09627		37.725	8.22243		31.4375	8.24141		25.15	8.2597		25.15	8.21166		25.15	8.15481				125.75	8.24971		62.875	8.0724		37.725	8.22653		31.4375	8.23379		25.15	8.24331		25.15	8.19957		25.15	8.16547
63	8.20044		63	8.09269		37.8	8.2216		31.5	8.23588		25.2	8.25428		25.2	8.21097		25.2	8.15613				126	8.24799		63	8.0709		37.8	8.22894		31.5	8.23787		25.2	8.24259		25.2	8.20283		25.2	8.16354
63.125	8.20084		63.125	8.09733		37.875	8.22538		31.5625	8.24027		25.25	8.25786		25.25	8.20734		25.25	8.15707				126.25	8.24811		63.125	8.07169		37.875	8.2264		31.5625	8.2363		25.25	8.24486		25.25	8.20223		25.25	8.16542
63.25	8.20417		63.25	8.09564		37.95	8.22718		31.625	8.23984		25.3	8.25816		25.3	8.20967		25.3	8.15597				126.5	8.2501		63.25	8.07126		37.95	8.22755		31.625	8.2338		25.3	8.24147		25.3	8.19867		25.3	8.17054
63.375	8.21082		63.375	8.09967		38.025	8.22278		31.6875	8.24142		25.35	8.25485		25.35	8.20782		25.35	8.15896				126.75	8.24983		63.375	8.07148		38.025	8.22724		31.6875	8.23483		25.35	8.23944		25.35	8.20147		25.35	8.16606
63.5	8.20375		63.5	8.09922		38.1	8.21973		31.75	8.24098		25.4	8.25486		25.4	8.20638		25.4	8.15917				127	8.24654		63.5	8.07286		38.1	8.23005		31.75	8.23431		25.4	8.24739		25.4	8.20055		25.4	8.16515
63.625	8.20889		63.625	8.09548		38.175	8.22322		31.8125	8.23927		25.45	8.25535		25.45	8.20749		25.45	8.15878				127.25	8.24278		63.625	8.07322		38.175	8.22971		31.8125	8.23744		25.45	8.23972		25.45	8.19912		25.45	8.16254
63.75	8.20123		63.75	8.09721		38.25	8.22916		31.875	8.24		25.5	8.25907		25.5	8.20848		25.5	8.15973				127.5	8.24762		63.75	8.07264		38.25	8.2283		31.875	8.23565		25.5	8.24232		25.5	8.19497		25.5	8.16609
63.875	8.20558		63.875	8.09727		38.325	8.22525		31.9375	8.23503		25.55	8.25694		25.55	8.20862		25.55	8.15965				127.75	8.24425		63.875	8.07383		38.325	8.22805		31.9375	8.23363		25.55	8.24101		25.55	8.19659		25.55	8.16763
64	8.20344		64	8.09782		38.4	8.22584		32	8.23965		25.6	8.25759		25.6	8.21114		25.6	8.1563				128	8.24628		64	8.07166		38.4	8.22542		32	8.23505		25.6	8.24287		25.6	8.19741		25.6	8.16707
64.125	8.20081		64.125	8.09551		38.475	8.22632		32.0625	8.23978		25.65	8.25707		25.65	8.20876		25.65	8.1575				128.25	8.24606		64.125	8.07286		38.475	8.22799		32.0625	8.23289		25.65	8.24125		25.65	8.19913		25.65	8.16936
64.25	8.20324		64.25	8.09423		38.55	8.22617		32.125	8.24142		25.7	8.25595		25.7	8.20903		25.7	8.15733				128.5	8.24952		64.25	8.074		38.55	8.2275		32.125	8.23346		25.7	8.24488		25.7	8.19767		25.7	8.16322
64.375	8.21055		64.375	8.09386		38.625	8.22369		32.1875	8.24118		25.75	8.25561		25.75	8.21131		25.75	8.15687				128.75	8.25004		64.375	8.0731		38.625	8.2302		32.1875	8.23562		25.75	8.24521		25.75	8.20015		25.75	8.16503
64.5	8.20856		64.5	8.09413		38.7	8.2261		32.25	8.23874		25.8	8.25888		25.8	8.21053		25.8	8.15669				129	8.24531		64.5	8.07204		38.7	8.22677		32.25	8.23264		25.8	8.23821		25.8	8.19737		25.8	8.16361
64.625	8.21102		64.625	8.09612		38.775	8.22807		32.3125	8.23918		25.85	8.25619		25.85	8.21377		25.85	8.15889				129.25	8.24469		64.625	8.07347		38.775	8.23155		32.3125	8.23282		25.85	8.24236		25.85	8.20122		25.85	8.16833
64.75	8.20399		64.75	8.09802		38.85	8.22668		32.375	8.23936		25.9	8.25664		25.9	8.20699		25.9	8.15598				129.5	8.25079		64.75	8.07414		38.85	8.22976		32.375	8.23296		25.9	8.24143		25.9	8.19927		25.9	8.16849
64.875	8.20427		64.875	8.09662		38.925	8.22672		32.4375	8.24219		25.95	8.25626		25.95	8.20999		25.95	8.15524				129.75	8.25417		64.875	8.07861		38.925	8.23033		32.4375	8.23288		25.95	8.24288		25.95	8.20296		25.95	8.16593
65	8.2111		65	8.09273		39	8.22659		32.5	8.2398		26	8.25422		26	8.21133		26	8.15748				130	8.24919		65	8.07643		39	8.22884		32.5	8.23651		26	8.24064		26	8.20163		26	8.16435
65.125	8.2149		65.125	8.0971		39.075	8.22834		32.5625	8.23893		26.05	8.25328		26.05	8.21231		26.05	8.15796				130.25	8.25066		65.125	8.07382		39.075	8.22816		32.5625	8.23451		26.05	8.24142		26.05	8.20135		26.05	8.16724
65.25	8.21061		65.25	8.0982		39.15	8.22758		32.625	8.23923		26.1	8.2569		26.1	8.21209		26.1	8.1606				130.5	8.24942		65.25	8.07637		39.15	8.23287		32.625	8.23445		26.1	8.24266		26.1	8.19857		26.1	8.16689
65.375	8.21387		65.375	8.09779		39.225	8.22781		32.6875	8.23995		26.15	8.25305		26.15	8.20784		26.15	8.15876				130.75	8.24942		65.375	8.07708		39.225	8.22728		32.6875	8.23293		26.15	8.24165		26.15	8.19917		26.15	8.16414
65.5	8.20936		65.5	8.09796		39.3	8.22804		32.75	8.24315		26.2	8.2577		26.2	8.21302		26.2	8.15762				131	8.24972		65.5	8.07505		39.3	8.23158		32.75	8.23473		26.2	8.2421		26.2	8.20021		26.2	8.16654
65.625	8.21049		65.625	8.09852		39.375	8.2278		32.8125	8.23976		26.25	8.25575		26.25	8.21021		26.25	8.15875				131.25	8.25164		65.625	8.07058		39.375	8.22966		32.8125	8.23679		26.25	8.24256		26.25	8.20403		26.25	8.16588
65.75	8.20687		65.75	8.09927		39.45	8.22539		32.875	8.24401		26.3	8.2562		26.3	8.20935		26.3	8.16192				131.5	8.24904		65.75	8.07312		39.45	8.23015		32.875	8.23425		26.3	8.24402		26.3	8.19988		26.3	8.16504
65.875	8.20742		65.875	8.10029		39.525	8.22454		32.9375	8.23818		26.35	8.25652		26.35	8.21216		26.35	8.16035				131.75	8.25218		65.875	8.07516		39.525	8.22841		32.9375	8.23681		26.35	8.24629		26.35	8.20382		26.35	8.16708
66	8.206		66	8.09862		39.6	8.22336		33	8.23901		26.4	8.26366		26.4	8.21314		26.4	8.15976				132	8.24872		66	8.07547		39.6	8.22799		33	8.23536		26.4	8.24264		26.4	8.20168		26.4	8.17035
66.125	8.20509		66.125	8.09951		39.675	8.2258		33.0625	8.24347		26.45	8.25811		26.45	8.20901		26.45	8.16083				132.25	8.25683		66.125	8.0749		39.675	8.23072		33.0625	8.23857		26.45	8.24173		26.45	8.20304		26.45	8.16714
66.25	8.20478		66.25	8.09547		39.75	8.22593		33.125	8.24187		26.5	8.25935		26.5	8.21204		26.5	8.16163				132.5	8.2505		66.25	8.07392		39.75	8.23101		33.125	8.23982		26.5	8.24001		26.5	8.20023		26.5	8.16808
66.375	8.2054		66.375	8.09743		39.825	8.22802		33.1875	8.23938		26.55	8.25749		26.55	8.21118		26.55	8.15983				132.75	8.25468		66.375	8.07663		39.825	8.23022		33.1875	8.24038		26.55	8.24152		26.55	8.20027		26.55	8.16756
66.5	8.20821		66.5	8.09865		39.9	8.22881		33.25	8.24456		26.6	8.25749		26.6	8.2138		26.6	8.1582				133	8.25193		66.5	8.07558		39.9	8.23147		33.25	8.23717		26.6	8.2428		26.6	8.20317		26.6	8.16722
66.625	8.21056		66.625	8.09722		39.975	8.22724		33.3125	8.23815		26.65	8.25677		26.65	8.21383		26.65	8.15834				133.25	8.2493		66.625	8.07865		39.975	8.22973		33.3125	8.23784		26.65	8.24291		26.65	8.20188		26.65	8.16772
66.75	8.20536		66.75	8.09651		40.05	8.23121		33.375	8.24232		26.7	8.25546		26.7	8.21201		26.7	8.15907				133.5	8.24638		66.75	8.075		40.05	8.22797		33.375	8.2382		26.7	8.2424		26.7	8.20014		26.7	8.16599
66.875	8.20149		66.875	8.09807		40.125	8.22986		33.4375	8.24036		26.75	8.25555		26.75	8.21448		26.75	8.15924				133.75	8.25164		66.875	8.07504		40.125	8.23266		33.4375	8.23738		26.75	8.24696		26.75	8.2037		26.75	8.16466
67	8.20427		67	8.09976		40.2	8.22806		33.5	8.24116		26.8	8.25413		26.8	8.21237		26.8	8.1572				134	8.25122		67	8.07431		40.2	8.22993		33.5	8.2372		26.8	8.24385		26.8	8.20632		26.8	8.16887
67.125	8.19909		67.125	8.1015		40.275	8.22572		33.5625	8.23993		26.85	8.25496		26.85	8.21063		26.85	8.15726				134.25	8.25275		67.125	8.07755		40.275	8.23153		33.5625	8.23311		26.85	8.24466		26.85	8.20353		26.85	8.1657
67.25	8.20741		67.25	8.09922		40.35	8.22816		33.625	8.24168		26.9	8.26005		26.9	8.21252		26.9	8.15762				134.5	8.25593		67.25	8.0758		40.35	8.23297		33.625	8.23703		26.9	8.24591		26.9	8.2007		26.9	8.17146
67.375	8.20877		67.375	8.10013		40.425	8.22837		33.6875	8.24147		26.95	8.25822		26.95	8.21679		26.95	8.15811				134.75	8.26579		67.375	8.07801		40.425	8.22901		33.6875	8.23621		26.95	8.24453		26.95	8.20366		26.95	8.16803
67.5	8.20529		67.5	8.09994		40.5	8.22695		33.75	8.24269		27	8.25869		27	8.21167		27	8.16003				135	8.26354		67.5	8.07805		40.5	8.23194		33.75	8.23441		27	8.2439		27	8.20146		27	8.16846
67.625	8.20979		67.625	8.10178		40.575	8.23065		33.8125	8.24034		27.05	8.25889		27.05	8.21363		27.05	8.15781				135.25	8.25404		67.625	8.07596		40.575	8.22949		33.8125	8.2398		27.05	8.24153		27.05	8.19989		27.05	8.16677
67.75	8.20787		67.75	8.0998		40.65	8.23036		33.875	8.24272		27.1	8.25776		27.1	8.21094		27.1	8.16211				135.5	8.25288		67.75	8.07671		40.65	8.23258		33.875	8.23779		27.1	8.24414		27.1	8.20286		27.1	8.16791
67.875	8.20362		67.875	8.09839		40.725	8.23125		33.9375	8.24471		27.15	8.261		27.15	8.21347		27.15	8.16009				135.75	8.24873		67.875	8.07423		40.725	8.23128		33.9375	8.23602		27.15	8.24391		27.15	8.20005		27.15	8.16748
68	8.20082		68	8.10084		40.8	8.22866		34	8.24497		27.2	8.25945		27.2	8.21081		27.2	8.15856				136	8.24899		68	8.07369		40.8	8.2297		34	8.23758		27.2	8.24783		27.2	8.20299		27.2	8.16721
68.125	8.20589		68.125	8.09881		40.875	8.22769		34.0625	8.24428		27.25	8.25736		27.25	8.20999		27.25	8.15874				136.25	8.25037		68.125	8.07345		40.875	8.22907		34.0625	8.23521		27.25	8.24198		27.25	8.20154		27.25	8.16965
68.25	8.20105		68.25	8.09952		40.95	8.22923		34.125	8.24356		27.3	8.2563		27.3	8.20856		27.3	8.15984				136.5	8.25254		68.25	8.07402		40.95	8.23083		34.125	8.23649		27.3	8.24365		27.3	8.20319		27.3	8.16973
68.375	8.20595		68.375	8.09847		41.025	8.22185		34.1875	8.24342		27.35	8.25797		27.35	8.21273		27.35	8.1629				136.75	8.2552		68.375	8.07263		41.025	8.23313		34.1875	8.23453		27.35	8.24504		27.35	8.20084		27.35	8.17069
68.5	8.2078		68.5	8.10222		41.1	8.22822		34.25	8.24245		27.4	8.25932		27.4	8.2112		27.4	8.15964				137	8.24881		68.5	8.0786		41.1	8.2347		34.25	8.23993		27.4	8.24429		27.4	8.2037		27.4	8.16998
68.625	8.20306		68.625	8.10093		41.175	8.22701		34.3125	8.24302		27.45	8.26143		27.45	8.21123		27.45	8.1578				137.25	8.24976		68.625	8.07784		41.175	8.23165		34.3125	8.23393		27.45	8.24358		27.45	8.2014		27.45	8.16995
68.75	8.20639		68.75	8.09885		41.25	8.22758		34.375	8.2431		27.5	8.25819		27.5	8.21222		27.5	8.15815				137.5	8.24629		68.75	8.07533		41.25	8.23133		34.375	8.23577		27.5	8.24454		27.5	8.20257		27.5	8.17065
68.875	8.20628		68.875	8.09794		41.325	8.22934		34.4375	8.24128		27.55	8.26387		27.55	8.2119		27.55	8.15619				137.75	8.25369		68.875	8.07847		41.325	8.23286		34.4375	8.23748		27.55	8.2446		27.55	8.20385		27.55	8.16998
69	8.21268		69	8.10105		41.4	8.23091		34.5	8.24486		27.6	8.26404		27.6	8.21328		27.6	8.15636				138	8.25855		69	8.07625		41.4	8.23203		34.5	8.23834		27.6	8.24823		27.6	8.2012		27.6	8.16952
69.125	8.20741		69.125	8.09826		41.475	8.23139		34.5625	8.24623		27.65	8.25603		27.65	8.21122		27.65	8.15919				138.25	8.26033		69.125	8.07581		41.475	8.23044		34.5625	8.23582		27.65	8.24441		27.65	8.20228		27.65	8.16841
69.25	8.20216		69.25	8.10051		41.55	8.22573		34.625	8.24378		27.7	8.26058		27.7	8.21232		27.7	8.16004				138.5	8.25602		69.25	8.08015		41.55	8.22923		34.625	8.23616		27.7	8.24488		27.7	8.20468		27.7	8.17123
69.375	8.21036		69.375	8.10111		41.625	8.22957		34.6875	8.24365		27.75	8.25926		27.75	8.21309		27.75	8.15721				138.75	8.25378		69.375	8.07832		41.625	8.22978		34.6875	8.23981		27.75	8.24306		27.75	8.20373		27.75	8.17058
69.5	8.20395		69.5	8.10405		41.7	8.22837		34.75	8.24361		27.8	8.25715		27.8	8.21296		27.8	8.15855				139	8.2571		69.5	8.07913		41.7	8.23299		34.75	8.24088		27.8	8.24422		27.8	8.20248		27.8	8.16865
69.625	8.20706		69.625	8.10006		41.775	8.23032		34.8125	8.24326		27.85	8.25977		27.85	8.21127		27.85	8.16087				139.25	8.25321		69.625	8.07719		41.775	8.2298		34.8125	8.23778		27.85	8.24289		27.85	8.20019		27.85	8.17203
69.75	8.21399		69.75	8.09874		41.85	8.22831		34.875	8.24314		27.9	8.26088		27.9	8.21224		27.9	8.16036				139.5	8.24755		69.75	8.07654		41.85	8.234		34.875	8.24033		27.9	8.24363		27.9	8.20274		27.9	8.17201
69.875	8.20483		69.875	8.1001		41.925	8.22641		34.9375	8.24463		27.95	8.25807		27.95	8.2131		27.95	8.15687				139.75	8.25121		69.875	8.08113		41.925	8.23297		34.9375	8.2393		27.95	8.24505		27.95	8.20389		27.95	8.17201
70	8.20824		70	8.10231		42	8.23022		35	8.24361		28	8.25881		28	8.21201		28	8.16301				140	8.25527		70	8.08037		42	8.23087		35	8.23943		28	8.24512		28	8.20472		28	8.17086
70.125	8.20489		70.125	8.10445		42.075	8.23278		35.0625	8.2453		28.05	8.26055		28.05	8.21		28.05	8.15938				140.25	8.25791		70.125	8.07759		42.075	8.23312		35.0625	8.24072		28.05	8.24297		28.05	8.19966		28.05	8.17271
70.25	8.20288		70.25	8.10115		42.15	8.23067		35.125	8.24575		28.1	8.2587		28.1	8.21227		28.1	8.16104				140.5	8.25159		70.25	8.07918		42.15	8.23099		35.125	8.238		28.1	8.24537		28.1	8.20058		28.1	8.17041
70.375	8.2049		70.375	8.10161		42.225	8.22884		35.1875	8.24315		28.15	8.26168		28.15	8.20953		28.15	8.16204				140.75	8.25893		70.375	8.0801		42.225	8.23277		35.1875	8.23843		28.15	8.24501		28.15	8.20193		28.15	8.16989
70.5	8.21266		70.5	8.10093		42.3	8.23053		35.25	8.24716		28.2	8.26068		28.2	8.21025		28.2	8.15727				141	8.26029		70.5	8.08252		42.3	8.23406		35.25	8.23747		28.2	8.247		28.2	8.20254		28.2	8.16872
70.625	8.21254		70.625	8.10174		42.375	8.23053		35.3125	8.24334		28.25	8.26417		28.25	8.21084		28.25	8.16303				141.25	8.25965		70.625	8.07981		42.375	8.23622		35.3125	8.24035		28.25	8.24719		28.25	8.2039		28.25	8.17089
70.75	8.20751		70.75	8.10201		42.45	8.22636		35.375	8.2438		28.3	8.26343		28.3	8.21539		28.3	8.16078				141.5	8.25632		70.75	8.0804		42.45	8.23529		35.375	8.23913		28.3	8.24502		28.3	8.20099		28.3	8.169
70.875	8.21154		70.875	8.10222		42.525	8.22976		35.4375	8.24398		28.35	8.26176		28.35	8.21172		28.35	8.16176				141.75	8.25463		70.875	8.07735		42.525	8.23282		35.4375	8.23713		28.35	8.24577		28.35	8.20805		28.35	8.17032
71	8.20788		71	8.10075		42.6	8.22889		35.5	8.24542		28.4	8.25859		28.4	8.21245		28.4	8.16485				142	8.25754		71	8.07967		42.6	8.23478		35.5	8.23818		28.4	8.24528		28.4	8.20667		28.4	8.17044
71.125	8.20515		71.125	8.10376		42.675	8.2301		35.5625	8.24317		28.45	8.26405		28.45	8.21593		28.45	8.1622				142.25	8.25591		71.125	8.07902		42.675	8.2335		35.5625	8.23969		28.45	8.24551		28.45	8.20798		28.45	8.16939
71.25	8.20838		71.25	8.10155		42.75	8.22971		35.625	8.24248		28.5	8.2614		28.5	8.21445		28.5	8.15556				142.5	8.25617		71.25	8.07997		42.75	8.23491		35.625	8.23866		28.5	8.24486		28.5	8.20544		28.5	8.17085
71.375	8.20633		71.375	8.10137		42.825	8.22832		35.6875	8.24319		28.55	8.25909		28.55	8.21432		28.55	8.16054				142.75	8.25934		71.375	8.07885		42.825	8.2347		35.6875	8.23791		28.55	8.2453		28.55	8.20429		28.55	8.16794
71.5	8.20725		71.5	8.10428		42.9	8.23314		35.75	8.24578		28.6	8.26003		28.6	8.21691		28.6	8.15847				143	8.25632		71.5	8.07956		42.9	8.2351		35.75	8.23814		28.6	8.24488		28.6	8.20488		28.6	8.16995
71.625	8.20575		71.625	8.10699		42.975	8.23085		35.8125	8.24223		28.65	8.26331		28.65	8.21649		28.65	8.16015				143.25	8.25351		71.625	8.08156		42.975	8.23371		35.8125	8.24021		28.65	8.24717		28.65	8.20724		28.65	8.17152
71.75	8.20804		71.75	8.10197		43.05	8.23133		35.875	8.24604		28.7	8.25637		28.7	8.21402		28.7	8.15926				143.5	8.25499		71.75	8.08145		43.05	8.23433		35.875	8.24253		28.7	8.24057		28.7	8.20538		28.7	8.17086
71.875	8.21007		71.875	8.1019		43.125	8.22848		35.9375	8.24335		28.75	8.26018		28.75	8.21256		28.75	8.16212				143.75	8.25499		71.875	8.08093		43.125	8.23224		35.9375	8.24097		28.75	8.24466		28.75	8.20431		28.75	8.16909
72	8.21365		72	8.10459		43.2	8.23223		36	8.24413		28.8	8.26116		28.8	8.21645		28.8	8.15928				144	8.25379		72	8.08287		43.2	8.23343		36	8.23571		28.8	8.2435		28.8	8.20139		28.8	8.16752
72.125	8.20442		72.125	8.10463		43.275	8.22979		36.0625	8.24494		28.85	8.25935		28.85	8.21515		28.85	8.16098				144.25	8.26388		72.125	8.081		43.275	8.2338		36.0625	8.23985		28.85	8.24591		28.85	8.20405		28.85	8.17092
72.25	8.21036		72.25	8.10153		43.35	8.23249		36.125	8.24158		28.9	8.26001		28.9	8.21543		28.9	8.16136				144.5	8.25863		72.25	8.08106		43.35	8.232		36.125	8.2354		28.9	8.24516		28.9	8.20862		28.9	8.16793
72.375	8.2127		72.375	8.10217		43.425	8.23067		36.1875	8.24515		28.95	8.26023		28.95	8.21524		28.95	8.15785				144.75	8.25629		72.375	8.0794		43.425	8.23284		36.1875	8.2397		28.95	8.24505		28.95	8.20342		28.95	8.16831
72.5	8.20743		72.5	8.10336		43.5	8.22784		36.25	8.24495		29	8.26242		29	8.21741		29	8.16452				145	8.26038		72.5	8.08129		43.5	8.23595		36.25	8.23889		29	8.24561		29	8.20254		29	8.16703
72.625	8.20656		72.625	8.10202		43.575	8.23075		36.3125	8.24658		29.05	8.26286		29.05	8.21448		29.05	8.15858				145.25	8.26295		72.625	8.08096		43.575	8.23443		36.3125	8.23835		29.05	8.24409		29.05	8.20549		29.05	8.17115
72.75	8.20076		72.75	8.10318		43.65	8.23081		36.375	8.24197		29.1	8.26033		29.1	8.21656		29.1	8.16175				145.5	8.25333		72.75	8.08301		43.65	8.23659		36.375	8.23984		29.1	8.24648		29.1	8.20164		29.1	8.16925
72.875	8.21123		72.875	8.1016		43.725	8.23254		36.4375	8.24516		29.15	8.26163		29.15	8.21407		29.15	8.1627				145.75	8.25514		72.875	8.07624		43.725	8.23542		36.4375	8.24283		29.15	8.24918		29.15	8.20179		29.15	8.17197
73	8.20763		73	8.10574		43.8	8.23155		36.5	8.24205		29.2	8.26108		29.2	8.21735		29.2	8.15974				146	8.25718		73	8.07944		43.8	8.23312		36.5	8.2397		29.2	8.24944		29.2	8.20187		29.2	8.17033
73.125	8.21332		73.125	8.10341		43.875	8.23223		36.5625	8.24735		29.25	8.25953		29.25	8.21465		29.25	8.15944				146.25	8.25477		73.125	8.081		43.875	8.23619		36.5625	8.238		29.25	8.24414		29.25	8.20541		29.25	8.16818
73.25	8.21065		73.25	8.10424		43.95	8.23325		36.625	8.24804		29.3	8.25732		29.3	8.21454		29.3	8.15788				146.5	8.26136		73.25	8.08087		43.95	8.23312		36.625	8.23877		29.3	8.24337		29.3	8.20654		29.3	8.17267
73.375	8.21125		73.375	8.10453		44.025	8.23095		36.6875	8.24638		29.35	8.2596		29.35	8.212		29.35	8.16162				146.75	8.25915		73.375	8.0845		44.025	8.23264		36.6875	8.23768		29.35	8.24401		29.35	8.20427		29.35	8.16932
73.5	8.21283		73.5	8.10772		44.1	8.23331		36.75	8.24195		29.4	8.262		29.4	8.21558		29.4	8.15746				147	8.26103		73.5	8.08142		44.1	8.23019		36.75	8.23907		29.4	8.24356		29.4	8.20426		29.4	8.17002
73.625	8.21306		73.625	8.10704		44.175	8.2309		36.8125	8.24351		29.45	8.25844		29.45	8.21343		29.45	8.16146				147.25	8.26176		73.625	8.08157		44.175	8.2308		36.8125	8.24012		29.45	8.24409		29.45	8.20498		29.45	8.17495
73.75	8.20994		73.75	8.10521		44.25	8.23206		36.875	8.24702		29.5	8.26438		29.5	8.21191		29.5	8.15882				147.5	8.26064		73.75	8.08086		44.25	8.23162		36.875	8.23921		29.5	8.24607		29.5	8.20349		29.5	8.16994
73.875	8.21922		73.875	8.10572		44.325	8.23208		36.9375	8.24428		29.55	8.26282		29.55	8.21542		29.55	8.16157				147.75	8.26179		73.875	8.08136		44.325	8.22995		36.9375	8.24121		29.55	8.24534		29.55	8.2032		29.55	8.17476
74	8.20958		74	8.10712		44.4	8.23002		37	8.24583		29.6	8.25942		29.6	8.21402		29.6	8.16082				148	8.26226		74	8.08451		44.4	8.23345		37	8.24111		29.6	8.24247		29.6	8.20627		29.6	8.17325
74.125	8.20732		74.125	8.10364		44.475	8.23035		37.0625	8.24684		29.65	8.25861		29.65	8.21528		29.65	8.1569				148.25	8.26177		74.125	8.08064		44.475	8.23504		37.0625	8.24068		29.65	8.24966		29.65	8.20551		29.65	8.16941
74.25	8.20717		74.25	8.10257		44.55	8.23168		37.125	8.2482		29.7	8.26058		29.7	8.21467		29.7	8.15862				148.5	8.2555		74.25	8.08259		44.55	8.23639		37.125	8.24153		29.7	8.24238		29.7	8.20397		29.7	8.17188
74.375	8.21446		74.375	8.10317		44.625	8.23032		37.1875	8.25004		29.75	8.2606		29.75	8.21151		29.75	8.16399				148.75	8.25684		74.375	8.08424		44.625	8.2306		37.1875	8.24326		29.75	8.24201		29.75	8.20444		29.75	8.17059
74.5	8.2109		74.5	8.10692		44.7	8.232		37.25	8.24402		29.8	8.25991		29.8	8.21364		29.8	8.16437				149	8.25701		74.5	8.08252		44.7	8.23395		37.25	8.24139		29.8	8.24743		29.8	8.20479		29.8	8.17126
74.625	8.2105		74.625	8.10656		44.775	8.23463		37.3125	8.24683		29.85	8.26139		29.85	8.21628		29.85	8.16081				149.25	8.25396		74.625	8.08182		44.775	8.23495		37.3125	8.23546		29.85	8.24591		29.85	8.20341		29.85	8.17127
74.75	8.2079		74.75	8.10423		44.85	8.23365		37.375	8.2484		29.9	8.26009		29.9	8.2143		29.9	8.16124				149.5	8.25283		74.75	8.08268		44.85	8.23824		37.375	8.24062		29.9	8.248		29.9	8.20456		29.9	8.17192
74.875	8.20936		74.875	8.10482		44.925	8.23583		37.4375	8.24758		29.95	8.26302		29.95	8.21602		29.95	8.16334				149.75	8.25835		74.875	8.08365		44.925	8.23297		37.4375	8.24132		29.95	8.24734		29.95	8.20488		29.95	8.17036
75	8.21242		75	8.10546		45	8.22959		37.5	8.24831		30	8.26576		30	8.21568		30	8.1619				150	8.26102		75	8.08118		45	8.24051		37.5	8.24069		30	8.24797		30	8.20383		30	8.16993
75.125	8.21068		75.125	8.10611		45.075	8.2292		37.5625	8.2527		30.05	8.26276		30.05	8.21608		30.05	8.16076				150.25	8.2581		75.125	8.08187		45.075	8.23313		37.5625	8.24024		30.05	8.24944		30.05	8.20599		30.05	8.17238
75.25	8.21266		75.25	8.10785		45.15	8.23222		37.625	8.25068		30.1	8.2636		30.1	8.21759		30.1	8.1577				150.5	8.25641		75.25	8.08285		45.15	8.23418		37.625	8.24125		30.1	8.25015		30.1	8.20292		30.1	8.17392
75.375	8.20792		75.375	8.10607		45.225	8.22922		37.6875	8.25096		30.15	8.25997		30.15	8.21573		30.15	8.16224				150.75	8.25874		75.375	8.0823		45.225	8.23514		37.6875	8.24095		30.15	8.24802		30.15	8.20093		30.15	8.17258
75.5	8.20872		75.5	8.10445		45.3	8.22888		37.75	8.2475		30.2	8.25925		30.2	8.21822		30.2	8.16422				151	8.26161		75.5	8.08635		45.3	8.23786		37.75	8.2414		30.2	8.24861		30.2	8.20428		30.2	8.17215
75.625	8.21023		75.625	8.1068		45.375	8.23359		37.8125	8.2499		30.25	8.26289		30.25	8.21833		30.25	8.15969				151.25	8.26491		75.625	8.08348		45.375	8.2378		37.8125	8.24115		30.25	8.24878		30.25	8.20184		30.25	8.17158
75.75	8.21548		75.75	8.10241		45.45	8.22958		37.875	8.24748		30.3	8.26362		30.3	8.21841		30.3	8.16215				151.5	8.26244		75.75	8.0852		45.45	8.2381		37.875	8.24073		30.3	8.2465		30.3	8.20497		30.3	8.17388
75.875	8.20834		75.875	8.1027		45.525	8.23287		37.9375	8.24978		30.35	8.26328		30.35	8.21795		30.35	8.16315				151.75	8.26312		75.875	8.08176		45.525	8.23703		37.9375	8.24347		30.35	8.24971		30.35	8.20476		30.35	8.17665
76	8.20867		76	8.10719		45.6	8.22995		38	8.24547		30.4	8.2609		30.4	8.21487		30.4	8.16249				152	8.26124		76	8.08057		45.6	8.23667		38	8.24198		30.4	8.25053		30.4	8.20643		30.4	8.17363
76.125	8.2107		76.125	8.10578		45.675	8.23275		38.0625	8.24642		30.45	8.26421		30.45	8.21809		30.45	8.16306				152.25	8.26035		76.125	8.08265		45.675	8.23348		38.0625	8.24319		30.45	8.24713		30.45	8.20629		30.45	8.17523
76.25	8.21155		76.25	8.10313		45.75	8.22785		38.125	8.25038		30.5	8.26465		30.5	8.21553		30.5	8.16248				152.5	8.25897		76.25	8.0822		45.75	8.23525		38.125	8.23945		30.5	8.24834		30.5	8.20642		30.5	8.17256
76.375	8.21231		76.375	8.10707		45.825	8.23319		38.1875	8.2478		30.55	8.26201		30.55	8.21882		30.55	8.16412				152.75	8.26158		76.375	8.08241		45.825	8.23285		38.1875	8.24041		30.55	8.24881		30.55	8.20449		30.55	8.17144
76.5	8.20869		76.5	8.10765		45.9	8.23269		38.25	8.24609		30.6	8.26174		30.6	8.21212		30.6	8.16287				153	8.25994		76.5	8.08395		45.9	8.23169		38.25	8.24335		30.6	8.24605		30.6	8.20612		30.6	8.17255
76.625	8.21167		76.625	8.106		45.975	8.23375		38.3125	8.25031		30.65	8.2616		30.65	8.21548		30.65	8.16183				153.25	8.26075		76.625	8.08636		45.975	8.2356		38.3125	8.2414		30.65	8.24671		30.65	8.20475		30.65	8.17119
76.75	8.21915		76.75	8.10458		46.05	8.23379		38.375	8.24755		30.7	8.2619		30.7	8.21693		30.7	8.16287				153.5	8.263		76.75	8.08794		46.05	8.2333		38.375	8.24426		30.7	8.24804		30.7	8.20578		30.7	8.17379
76.875	8.21421		76.875	8.10396		46.125	8.23447		38.4375	8.24956		30.75	8.2597		30.75	8.21461		30.75	8.16153				153.75	8.26236		76.875	8.08496		46.125	8.23803		38.4375	8.24179		30.75	8.2464		30.75	8.20429		30.75	8.16987
77	8.20908		77	8.10702		46.2	8.2311		38.5	8.24802		30.8	8.25848		30.8	8.21326		30.8	8.16325				154	8.26985		77	8.08564		46.2	8.23732		38.5	8.24408		30.8	8.25065		30.8	8.20767		30.8	8.17305
77.125	8.21406		77.125	8.10655		46.275	8.23123		38.5625	8.24976		30.85	8.26098		30.85	8.21606		30.85	8.16148				154.25	8.27448		77.125	8.08543		46.275	8.23641		38.5625	8.24218		30.85	8.25013		30.85	8.20677		30.85	8.17183
77.25	8.21738		77.25	8.10656		46.35	8.23699		38.625	8.24814		30.9	8.26305		30.9	8.21584		30.9	8.16071				154.5	8.26894		77.25	8.08337		46.35	8.23652		38.625	8.23872		30.9	8.2501		30.9	8.20621		30.9	8.1707
77.375	8.21057		77.375	8.10684		46.425	8.23427		38.6875	8.24672		30.95	8.25966		30.95	8.21682		30.95	8.16078				154.75	8.26297		77.375	8.08394		46.425	8.23601		38.6875	8.24213		30.95	8.24907		30.95	8.20604		30.95	8.17042
77.5	8.20886		77.5	8.10722		46.5	8.23472		38.75	8.25083		31	8.26208		31	8.21475		31	8.1609				155	8.26348		77.5	8.08781		46.5	8.23868		38.75	8.23941		31	8.25146		31	8.20847		31	8.17053
77.625	8.20873		77.625	8.10544		46.575	8.23629		38.8125	8.24883		31.05	8.26472		31.05	8.21742		31.05	8.16275				155.25	8.26295		77.625	8.08656		46.575	8.23831		38.8125	8.24215		31.05	8.24924		31.05	8.20629		31.05	8.17177
77.75	8.21224		77.75	8.10648		46.65	8.23527		38.875	8.24871		31.1	8.26354		31.1	8.21607		31.1	8.1644				155.5	8.26479		77.75	8.08504		46.65	8.23873		38.875	8.24222		31.1	8.25		31.1	8.20599		31.1	8.17004
77.875	8.2164		77.875	8.10723		46.725	8.23484		38.9375	8.24545		31.15	8.26015		31.15	8.2151		31.15	8.16062				155.75	8.25455		77.875	8.08505		46.725	8.23816		38.9375	8.24245		31.15	8.24752		31.15	8.20735		31.15	8.17412
78	8.21819		78	8.1057		46.8	8.23715		39	8.24716		31.2	8.26473		31.2	8.21371		31.2	8.16041				156	8.26073		78	8.08738		46.8	8.2385		39	8.24483		31.2	8.25018		31.2	8.20811		31.2	8.17184
78.125	8.21517		78.125	8.10841		46.875	8.2352		39.0625	8.24642		31.25	8.26252		31.25	8.21732		31.25	8.16183				156.25	8.26416		78.125	8.08831		46.875	8.23428		39.0625	8.24215		31.25	8.24725		31.25	8.20758		31.25	8.17289
78.25	8.21465		78.25	8.10669		46.95	8.23108		39.125	8.24846		31.3	8.26664		31.3	8.21553		31.3	8.16012				156.5	8.26429		78.25	8.08752		46.95	8.23451		39.125	8.24284		31.3	8.25199		31.3	8.20748		31.3	8.17071
78.375	8.21719		78.375	8.10945		47.025	8.2331		39.1875	8.24854		31.35	8.26704		31.35	8.21776		31.35	8.16204				156.75	8.26424		78.375	8.08745		47.025	8.23717		39.1875	8.23814		31.35	8.24965		31.35	8.20836		31.35	8.17171
78.5	8.21243		78.5	8.11079		47.1	8.23303		39.25	8.24909		31.4	8.26569		31.4	8.21745		31.4	8.16262				157	8.26469		78.5	8.08864		47.1	8.23246		39.25	8.24249		31.4	8.24952		31.4	8.20523		31.4	8.1717
78.625	8.21301		78.625	8.1076		47.175	8.23564		39.3125	8.24471		31.45	8.2643		31.45	8.21406		31.45	8.16122				157.25	8.25943		78.625	8.08451		47.175	8.23615		39.3125	8.24301		31.45	8.24948		31.45	8.20703		31.45	8.1713
78.75	8.21355		78.75	8.10764		47.25	8.23485		39.375	8.24578		31.5	8.26529		31.5	8.2167		31.5	8.1634				157.5	8.26189		78.75	8.08667		47.25	8.23611		39.375	8.24372		31.5	8.24364		31.5	8.20809		31.5	8.1753
78.875	8.20908		78.875	8.10865		47.325	8.23172		39.4375	8.24864		31.55	8.26454		31.55	8.21434		31.55	8.1633				157.75	8.26341		78.875	8.08434		47.325	8.24084		39.4375	8.24426		31.55	8.24688		31.55	8.20875		31.55	8.17247
79	8.21181		79	8.10563		47.4	8.23311		39.5	8.25185		31.6	8.26394		31.6	8.21711		31.6	8.16311				158	8.26195		79	8.08447		47.4	8.23532		39.5	8.24531		31.6	8.25098		31.6	8.20806		31.6	8.17148
79.125	8.2137		79.125	8.10839		47.475	8.23372		39.5625	8.24725		31.65	8.26414		31.65	8.21572		31.65	8.16198				158.25	8.2629		79.125	8.08407		47.475	8.24201		39.5625	8.24222		31.65	8.24754		31.65	8.20734		31.65	8.17249
79.25	8.21574		79.25	8.10699		47.55	8.23272		39.625	8.25012		31.7	8.26433		31.7	8.21583		31.7	8.16228				158.5	8.26316		79.25	8.08542		47.55	8.24158		39.625	8.24469		31.7	8.24717		31.7	8.20587		31.7	8.17152
79.375	8.22346		79.375	8.10651		47.625	8.23743		39.6875	8.25119		31.75	8.26652		31.75	8.21852		31.75	8.16452				158.75	8.26498		79.375	8.08314		47.625	8.2389		39.6875	8.24196		31.75	8.25386		31.75	8.20859		31.75	8.17168
79.5	8.22112		79.5	8.11034		47.7	8.23723		39.75	8.25013		31.8	8.26313		31.8	8.21583		31.8	8.1613				159	8.26659		79.5	8.08478		47.7	8.23961		39.75	8.24514		31.8	8.2525		31.8	8.20801		31.8	8.17384
79.625	8.21922		79.625	8.11143		47.775	8.23462		39.8125	8.25053		31.85	8.26335		31.85	8.21658		31.85	8.16101				159.25	8.26323		79.625	8.08859		47.775	8.2393		39.8125	8.24291		31.85	8.24869		31.85	8.20815		31.85	8.17122
79.75	8.21339		79.75	8.10683		47.85	8.23487		39.875	8.24895		31.9	8.2649		31.9	8.21655		31.9	8.16225				159.5	8.25577		79.75	8.08793		47.85	8.23962		39.875	8.24036		31.9	8.24836		31.9	8.20561		31.9	8.17148
79.875	8.21254		79.875	8.10491		47.925	8.23567		39.9375	8.24911		31.95	8.26701		31.95	8.21803		31.95	8.16377				159.75	8.26261		79.875	8.08492		47.925	8.23736		39.9375	8.24303		31.95	8.24817		31.95	8.20907		31.95	8.17439
80	8.2158		80	8.10945		48	8.23537		40	8.2474		32	8.26622		32	8.21676		32	8.16495				160	8.26257		80	8.08496		48	8.23852		40	8.24437		32	8.25179		32	8.20917		32	8.17248
80.125	8.2153		80.125	8.11047		48.075	8.23342		40.0625	8.24777		32.05	8.26635		32.05	8.21539		32.05	8.16418				160.25	8.26154		80.125	8.08701		48.075	8.23877		40.0625	8.24118		32.05	8.24889		32.05	8.21204		32.05	8.16953
80.25	8.2162		80.25	8.11152		48.15	8.23272		40.125	8.24982		32.1	8.26601		32.1	8.2164		32.1	8.16456				160.5	8.26517		80.25	8.08681		48.15	8.23539		40.125	8.24542		32.1	8.25027		32.1	8.20781		32.1	8.17377
80.375	8.21825		80.375	8.11096		48.225	8.23427		40.1875	8.24624		32.15	8.26378		32.15	8.21776		32.15	8.16326				160.75	8.27142		80.375	8.08703		48.225	8.23807		40.1875	8.24367		32.15	8.24526		32.15	8.20758		32.15	8.17242
80.5	8.21617		80.5	8.10844		48.3	8.2343		40.25	8.2492		32.2	8.26562		32.2	8.21721		32.2	8.16456				161	8.26433		80.5	8.08629		48.3	8.2406		40.25	8.24398		32.2	8.24887		32.2	8.2075		32.2	8.17233
80.625	8.21698		80.625	8.10901		48.375	8.2388		40.3125	8.24647		32.25	8.26545		32.25	8.21823		32.25	8.16317				161.25	8.26488		80.625	8.08544		48.375	8.23987		40.3125	8.24102		32.25	8.24872		32.25	8.21065		32.25	8.17424
80.75	8.21637		80.75	8.10974		48.45	8.23357		40.375	8.24779		32.3	8.26539		32.3	8.2198		32.3	8.16289				161.5	8.26664		80.75	8.08374		48.45	8.24331		40.375	8.24332		32.3	8.25124		32.3	8.20885		32.3	8.173
80.875	8.21487		80.875	8.10924		48.525	8.23569		40.4375	8.25214		32.35	8.26812		32.35	8.2158		32.35	8.16248				161.75	8.2707		80.875	8.08482		48.525	8.23874		40.4375	8.24304		32.35	8.24788		32.35	8.20715		32.35	8.17455
81	8.21578		81	8.10595		48.6	8.23241		40.5	8.2486		32.4	8.26521		32.4	8.21792		32.4	8.16051				162	8.27515		81	8.08426		48.6	8.24016		40.5	8.24368		32.4	8.25077		32.4	8.20764		32.4	8.17335
81.125	8.21256		81.125	8.10868		48.675	8.2348		40.5625	8.25018		32.45	8.26466		32.45	8.21512		32.45	8.16517				162.25	8.26754		81.125	8.08782		48.675	8.24223		40.5625	8.24386		32.45	8.25103		32.45	8.2108		32.45	8.1708
81.25	8.20718		81.25	8.1103		48.75	8.23442		40.625	8.2472		32.5	8.26381		32.5	8.2149		32.5	8.16474				162.5	8.26602		81.25	8.08559		48.75	8.23798		40.625	8.24508		32.5	8.24794		32.5	8.20715		32.5	8.17062
81.375	8.21195		81.375	8.10845		48.825	8.23792		40.6875	8.25298		32.55	8.26609		32.55	8.21539		32.55	8.16261				162.75	8.26545		81.375	8.0885		48.825	8.24013		40.6875	8.24382		32.55	8.25071		32.55	8.20888		32.55	8.17196
81.5	8.21396		81.5	8.10892		48.9	8.233		40.75	8.25052		32.6	8.26521		32.6	8.21741		32.6	8.16508				163	8.26225		81.5	8.08807		48.9	8.24122		40.75	8.24444		32.6	8.24919		32.6	8.21183		32.6	8.16989
81.625	8.21692		81.625	8.10876		48.975	8.23945		40.8125	8.25177		32.65	8.26219		32.65	8.21819		32.65	8.16605				163.25	8.26629		81.625	8.08875		48.975	8.24142		40.8125	8.24555		32.65	8.25027		32.65	8.21306		32.65	8.17359
81.75	8.21568		81.75	8.10857		49.05	8.24006		40.875	8.25277		32.7	8.26469		32.7	8.21915		32.7	8.16193				163.5	8.26094		81.75	8.08806		49.05	8.24138		40.875	8.24318		32.7	8.25011		32.7	8.21312		32.7	8.17416
81.875	8.21799		81.875	8.10844		49.125	8.23828		40.9375	8.24941		32.75	8.26435		32.75	8.21774		32.75	8.16346				163.75	8.26377		81.875	8.08478		49.125	8.24015		40.9375	8.24673		32.75	8.24883		32.75	8.20813		32.75	8.17333
82	8.21608		82	8.11059		49.2	8.23869		41	8.25101		32.8	8.2669		32.8	8.22045		32.8	8.16477				164	8.27104		82	8.08769		49.2	8.23913		41	8.24317		32.8	8.25198		32.8	8.20902		32.8	8.17461
82.125	8.21495		82.125	8.10842		49.275	8.23886		41.0625	8.25305		32.85	8.2664		32.85	8.21731		32.85	8.16366				164.25	8.27362		82.125	8.08855		49.275	8.24284		41.0625	8.24657		32.85	8.25286		32.85	8.20811		32.85	8.17276
82.25	8.21955		82.25	8.10875		49.35	8.23426		41.125	8.24952		32.9	8.26566		32.9	8.21805		32.9	8.1636				164.5	8.26838		82.25	8.08918		49.35	8.24146		41.125	8.24453		32.9	8.24933		32.9	8.20805		32.9	8.17128
82.375	8.21411		82.375	8.11072		49.425	8.23726		41.1875	8.25161		32.95	8.26693		32.95	8.21938		32.95	8.16451				164.75	8.26535		82.375	8.09075		49.425	8.23888		41.1875	8.24474		32.95	8.24878		32.95	8.2076		32.95	8.17441
82.5	8.21006		82.5	8.10988		49.5	8.23601		41.25	8.24918		33	8.26288		33	8.21448		33	8.16598				165	8.26931		82.5	8.08667		49.5	8.24583		41.25	8.24536		33	8.24989		33	8.20821		33	8.17441
82.625	8.21266		82.625	8.10985		49.575	8.23691		41.3125	8.25214		33.05	8.26472		33.05	8.21989		33.05	8.16763				165.25	8.27137		82.625	8.09028		49.575	8.24402		41.3125	8.24636		33.05	8.24932		33.05	8.20981		33.05	8.17162
82.75	8.21584		82.75	8.11162		49.65	8.23399		41.375	8.24872		33.1	8.26381		33.1	8.21747		33.1	8.16456				165.5	8.2736		82.75	8.08659		49.65	8.2403		41.375	8.2436		33.1	8.24795		33.1	8.2117		33.1	8.17325
82.875	8.2174		82.875	8.11057		49.725	8.23509		41.4375	8.25146		33.15	8.26384		33.15	8.21703		33.15	8.16738				165.75	8.2702		82.875	8.08647		49.725	8.24129		41.4375	8.24271		33.15	8.24836		33.15	8.2097		33.15	8.17436
83	8.21856		83	8.11179		49.8	8.23355		41.5	8.25327		33.2	8.26315		33.2	8.21961		33.2	8.16549				166	8.27199		83	8.08709		49.8	8.23966		41.5	8.24454		33.2	8.25268		33.2	8.20869		33.2	8.17462
83.125	8.22073		83.125	8.11272		49.875	8.23898		41.5625	8.25531		33.25	8.26514		33.25	8.21626		33.25	8.16489				166.25	8.2624		83.125	8.08958		49.875	8.2394		41.5625	8.24873		33.25	8.25254		33.25	8.20982		33.25	8.17489
83.25	8.21412		83.25	8.11182		49.95	8.23928		41.625	8.25532		33.3	8.26532		33.3	8.21646		33.3	8.16508				166.5	8.2653		83.25	8.08805		49.95	8.24129		41.625	8.24557		33.3	8.24941		33.3	8.20943		33.3	8.17442
83.375	8.21291		83.375	8.11281		50.025	8.23741		41.6875	8.25418		33.35	8.26789		33.35	8.21798		33.35	8.16625				166.75	8.26661		83.375	8.08682		50.025	8.23989		41.6875	8.24443		33.35	8.25027		33.35	8.20907		33.35	8.17297
83.5	8.2141		83.5	8.11189		50.1	8.2402		41.75	8.25379		33.4	8.26709		33.4	8.21894		33.4	8.16464				167	8.26805		83.5	8.08963		50.1	8.24119		41.75	8.24694		33.4	8.25156		33.4	8.2091		33.4	8.17516
83.625	8.21175		83.625	8.10959		50.175	8.23842		41.8125	8.25324		33.45	8.26843		33.45	8.2177		33.45	8.16328				167.25	8.26715		83.625	8.08616		50.175	8.24135		41.8125	8.24257		33.45	8.24887		33.45	8.21131		33.45	8.17316
83.75	8.21334		83.75	8.11188		50.25	8.23919		41.875	8.25031		33.5	8.26557		33.5	8.21738		33.5	8.16344				167.5	8.27178		83.75	8.08864		50.25	8.24387		41.875	8.245		33.5	8.25181		33.5	8.20855		33.5	8.17219
83.875	8.21284		83.875	8.11124		50.325	8.2384		41.9375	8.24985		33.55	8.26721		33.55	8.21644		33.55	8.16343				167.75	8.26281		83.875	8.0875		50.325	8.24262		41.9375	8.24753		33.55	8.25343		33.55	8.20974		33.55	8.17432
84	8.21738		84	8.11382		50.4	8.23668		42	8.24975		33.6	8.26843		33.6	8.21701		33.6	8.16228				168	8.26608		84	8.09041		50.4	8.24023		42	8.24405		33.6	8.24997		33.6	8.20713		33.6	8.17295
84.125	8.21747		84.125	8.11155		50.475	8.23752		42.0625	8.25158		33.65	8.26789		33.65	8.21485		33.65	8.16473				168.25	8.26413		84.125	8.08916		50.475	8.23966		42.0625	8.24263		33.65	8.25261		33.65	8.2102		33.65	8.17451
84.25	8.21615		84.25	8.11087		50.55	8.23992		42.125	8.24904		33.7	8.26892		33.7	8.21838		33.7	8.16235				168.5	8.27193		84.25	8.08852		50.55	8.24153		42.125	8.24468		33.7	8.25109		33.7	8.21123		33.7	8.17285
84.375	8.21483		84.375	8.1124		50.625	8.23827		42.1875	8.25078		33.75	8.26773		33.75	8.21728		33.75	8.1623				168.75	8.27168		84.375	8.08903		50.625	8.23974		42.1875	8.24365		33.75	8.25248		33.75	8.2101		33.75	8.17245
84.5	8.21911		84.5	8.11239		50.7	8.23812		42.25	8.25056		33.8	8.26945		33.8	8.21715		33.8	8.16371				169	8.27022		84.5	8.09373		50.7	8.24279		42.25	8.244		33.8	8.25128		33.8	8.20815		33.8	8.17488
84.625	8.22111		84.625	8.11425		50.775	8.23766		42.3125	8.25274		33.85	8.26634		33.85	8.21976		33.85	8.16255				169.25	8.27106		84.625	8.08887		50.775	8.24083		42.3125	8.24406		33.85	8.25335		33.85	8.20958		33.85	8.17627
84.75	8.22443		84.75	8.11318		50.85	8.23932		42.375	8.25602		33.9	8.26448		33.9	8.215		33.9	8.16601				169.5	8.26931		84.75	8.08877		50.85	8.243		42.375	8.24773		33.9	8.25291		33.9	8.20789		33.9	8.17802
84.875	8.21734		84.875	8.11494		50.925	8.23581		42.4375	8.25193		33.95	8.26512		33.95	8.2215		33.95	8.16574				169.75	8.27211		84.875	8.09146		50.925	8.24465		42.4375	8.2419		33.95	8.25094		33.95	8.21005		33.95	8.17454
85	8.21933		85	8.11138		51	8.23876		42.5	8.2515		34	8.26546		34	8.21993		34	8.16342				170	8.26971		85	8.08809		51	8.24669		42.5	8.24551		34	8.25104		34	8.20989		34	8.17792
85.125	8.2186		85.125	8.11338		51.075	8.24033		42.5625	8.2541		34.05	8.26871		34.05	8.21778		34.05	8.16587				170.25	8.2704		85.125	8.0856		51.075	8.24617		42.5625	8.24377		34.05	8.25487		34.05	8.21159		34.05	8.17518
85.25	8.22221		85.25	8.11315		51.15	8.24143		42.625	8.24936		34.1	8.2675		34.1	8.22054		34.1	8.16291				170.5	8.26807		85.25	8.08964		51.15	8.24246		42.625	8.2424		34.1	8.25151		34.1	8.20943		34.1	8.17515
85.375	8.22278		85.375	8.11377		51.225	8.23946		42.6875	8.25238		34.15	8.26814		34.15	8.21995		34.15	8.16348				170.75	8.27419		85.375	8.09011		51.225	8.24726		42.6875	8.24446		34.15	8.25508		34.15	8.20904		34.15	8.17783
85.5	8.2206		85.5	8.11274		51.3	8.23679		42.75	8.25157		34.2	8.26704		34.2	8.21971		34.2	8.16373				171	8.27338		85.5	8.08885		51.3	8.24115		42.75	8.24729		34.2	8.25383		34.2	8.21266		34.2	8.17398
85.625	8.21424		85.625	8.11163		51.375	8.23582		42.8125	8.25399		34.25	8.2693		34.25	8.21603		34.25	8.16706				171.25	8.2728		85.625	8.08968		51.375	8.24214		42.8125	8.24437		34.25	8.25049		34.25	8.20955		34.25	8.17607
85.75	8.21923		85.75	8.11266		51.45	8.23933		42.875	8.2529		34.3	8.26669		34.3	8.22109		34.3	8.16631				171.5	8.26839		85.75	8.08838		51.45	8.24199		42.875	8.247		34.3	8.25242		34.3	8.21156		34.3	8.1737
85.875	8.21334		85.875	8.11194		51.525	8.24253		42.9375	8.25399		34.35	8.27118		34.35	8.21957		34.35	8.16926				171.75	8.2706		85.875	8.08826		51.525	8.23915		42.9375	8.24701		34.35	8.25171		34.35	8.21032		34.35	8.17606
86	8.21358		86	8.11278		51.6	8.23986		43	8.25256		34.4	8.2705		34.4	8.21789		34.4	8.16657				172	8.2774		86	8.08647		51.6	8.2405		43	8.24703		34.4	8.25058		34.4	8.20978		34.4	8.177
86.125	8.22092		86.125	8.11295		51.675	8.23985		43.0625	8.25255		34.45	8.26582		34.45	8.21604		34.45	8.16333				172.25	8.27476		86.125	8.08853		51.675	8.24507		43.0625	8.24725		34.45	8.25051		34.45	8.21382		34.45	8.17746
86.25	8.21613		86.25	8.11169		51.75	8.24355		43.125	8.25579		34.5	8.26806		34.5	8.22194		34.5	8.16611				172.5	8.27512		86.25	8.08909		51.75	8.24175		43.125	8.24295		34.5	8.25351		34.5	8.20997		34.5	8.17412
86.375	8.21664		86.375	8.11271		51.825	8.24076		43.1875	8.25238		34.55	8.26654		34.55	8.22145		34.55	8.16529				172.75	8.2707		86.375	8.09058		51.825	8.24267		43.1875	8.24531		34.55	8.25292		34.55	8.20929		34.55	8.17529
86.5	8.21587		86.5	8.11202		51.9	8.24095		43.25	8.25437		34.6	8.26696		34.6	8.21917		34.6	8.16519				173	8.27491		86.5	8.09096		51.9	8.24158		43.25	8.24749		34.6	8.25096		34.6	8.20867		34.6	8.17584
86.625	8.22243		86.625	8.11221		51.975	8.24455		43.3125	8.25132		34.65	8.26723		34.65	8.22155		34.65	8.16636				173.25	8.27662		86.625	8.09352		51.975	8.24318		43.3125	8.24793		34.65	8.25054		34.65	8.20775		34.65	8.17436
86.75	8.21977		86.75	8.11276		52.05	8.24431		43.375	8.25018		34.7	8.27154		34.7	8.21953		34.7	8.16652				173.5	8.27056		86.75	8.09058		52.05	8.24421		43.375	8.24721		34.7	8.25036		34.7	8.21473		34.7	8.1727
86.875	8.22723		86.875	8.11366		52.125	8.24234		43.4375	8.25595		34.75	8.26799		34.75	8.22391		34.75	8.16652				173.75	8.27022		86.875	8.09189		52.125	8.24339		43.4375	8.25008		34.75	8.25416		34.75	8.21126		34.75	8.17655
87	8.22247		87	8.11109		52.2	8.24158		43.5	8.25463		34.8	8.26882		34.8	8.21999		34.8	8.166				174	8.26834		87	8.08803		52.2	8.24433		43.5	8.24802		34.8	8.25841		34.8	8.20998		34.8	8.17293
87.125	8.21973		87.125	8.11408		52.275	8.24279		43.5625	8.2566		34.85	8.26376		34.85	8.21861		34.85	8.16482				174.25	8.27077		87.125	8.0906		52.275	8.24328		43.5625	8.25132		34.85	8.24948		34.85	8.21241		34.85	8.17569
87.25	8.22024		87.25	8.11582		52.35	8.24152		43.625	8.24983		34.9	8.27341		34.9	8.21803		34.9	8.16706				174.5	8.27251		87.25	8.09238		52.35	8.24303		43.625	8.24604		34.9	8.2552		34.9	8.21133		34.9	8.17414
87.375	8.22603		87.375	8.11471		52.425	8.2396		43.6875	8.25547		34.95	8.27012		34.95	8.21869		34.95	8.16791				174.75	8.27052		87.375	8.09422		52.425	8.24257		43.6875	8.2476		34.95	8.25116		34.95	8.20857		34.95	8.17202
87.5	8.21092		87.5	8.1156		52.5	8.24339		43.75	8.25691		35	8.26475		35	8.22007		35	8.1649				175	8.26828		87.5	8.09275		52.5	8.2428		43.75	8.24642		35	8.25174		35	8.21013		35	8.17482
87.625	8.2215		87.625	8.11756		52.575	8.24351		43.8125	8.25393		35.05	8.26671		35.05	8.21477		35.05	8.16664				175.25	8.27103		87.625	8.09295		52.575	8.24389		43.8125	8.24788		35.05	8.25067		35.05	8.20821		35.05	8.17416
87.75	8.21791		87.75	8.11528		52.65	8.24103		43.875	8.25545		35.1	8.26779		35.1	8.21891		35.1	8.16533				175.5	8.27652		87.75	8.09353		52.65	8.24563		43.875	8.24637		35.1	8.25251		35.1	8.2073		35.1	8.17423
87.875	8.22063		87.875	8.11353		52.725	8.24107		43.9375	8.25742		35.15	8.27087		35.15	8.22287		35.15	8.1677				175.75	8.27056		87.875	8.09225		52.725	8.24614		43.9375	8.24532		35.15	8.24902		35.15	8.20923		35.15	8.17241
88	8.22124		88	8.11486		52.8	8.23944		44	8.25329		35.2	8.26722		35.2	8.21559		35.2	8.16633				176	8.27201		88	8.0939		52.8	8.24523		44	8.25003		35.2	8.25288		35.2	8.20947		35.2	8.17509
88.125	8.22638		88.125	8.11412		52.875	8.24334		44.0625	8.25644		35.25	8.26759		35.25	8.22026		35.25	8.16724				176.25	8.27359		88.125	8.09044		52.875	8.24362		44.0625	8.25002		35.25	8.25001		35.25	8.21019		35.25	8.1751
88.25	8.22007		88.25	8.117		52.95	8.23923		44.125	8.25295		35.3	8.26422		35.3	8.2177		35.3	8.16798				176.5	8.27831		88.25	8.09207		52.95	8.2483		44.125	8.24987		35.3	8.25251		35.3	8.21279		35.3	8.17482
88.375	8.23244		88.375	8.11571		53.025	8.2412		44.1875	8.25375		35.35	8.26494		35.35	8.21857		35.35	8.16815				176.75	8.27357		88.375	8.08992		53.025	8.24614		44.1875	8.2492		35.35	8.25606		35.35	8.20942		35.35	8.1758
88.5	8.23222		88.5	8.11701		53.1	8.23821		44.25	8.25493		35.4	8.26574		35.4	8.21897		35.4	8.16852				177	8.26916		88.5	8.0894		53.1	8.24534		44.25	8.24578		35.4	8.25121		35.4	8.21305		35.4	8.17143
88.625	8.23212		88.625	8.11206		53.175	8.24029		44.3125	8.2538		35.45	8.26608		35.45	8.21995		35.45	8.16698				177.25	8.27317		88.625	8.09275		53.175	8.24392		44.3125	8.25017		35.45	8.25322		35.45	8.20799		35.45	8.17614
88.75	8.22646		88.75	8.11185		53.25	8.24208		44.375	8.25579		35.5	8.26675		35.5	8.22197		35.5	8.16836				177.5	8.27825		88.75	8.0918		53.25	8.24323		44.375	8.24814		35.5	8.2501		35.5	8.2144		35.5	8.17494
88.875	8.2211		88.875	8.11711		53.325	8.24176		44.4375	8.25216		35.55	8.26788		35.55	8.22039		35.55	8.16514				177.75	8.27744		88.875	8.09107		53.325	8.24374		44.4375	8.25026		35.55	8.25081		35.55	8.21245		35.55	8.17811
89	8.21706		89	8.11928		53.4	8.2419		44.5	8.25442		35.6	8.27012		35.6	8.22056		35.6	8.16491				178	8.27719		89	8.09239		53.4	8.24394		44.5	8.24971		35.6	8.25156		35.6	8.21127		35.6	8.17669
89.125	8.22324		89.125	8.11305		53.475	8.23647		44.5625	8.25241		35.65	8.2675		35.65	8.21872		35.65	8.16311				178.25	8.2795		89.125	8.09375		53.475	8.24598		44.5625	8.2464		35.65	8.25283		35.65	8.21207		35.65	8.17555
89.25	8.21436		89.25	8.11753		53.55	8.24168		44.625	8.25606		35.7	8.26911		35.7	8.2203		35.7	8.16687				178.5	8.27413		89.25	8.09118		53.55	8.24349		44.625	8.24967		35.7	8.24928		35.7	8.21078		35.7	8.17325
89.375	8.21488		89.375	8.11544		53.625	8.24104		44.6875	8.25415		35.75	8.27115		35.75	8.21905		35.75	8.16373				178.75	8.27376		89.375	8.09235		53.625	8.24663		44.6875	8.25321		35.75	8.24972		35.75	8.21272		35.75	8.17455
89.5	8.21553		89.5	8.11769		53.7	8.23943		44.75	8.25159		35.8	8.2697		35.8	8.21947		35.8	8.16252				179	8.27586		89.5	8.09221		53.7	8.24454		44.75	8.25102		35.8	8.25297		35.8	8.21083		35.8	8.17417
89.625	8.21608		89.625	8.11921		53.775	8.23855		44.8125	8.25257		35.85	8.26787		35.85	8.21671		35.85	8.16286				179.25	8.27359		89.625	8.09252		53.775	8.24652		44.8125	8.25027		35.85	8.25066		35.85	8.211		35.85	8.17769
89.75	8.21358		89.75	8.11695		53.85	8.24212		44.875	8.25279		35.9	8.26751		35.9	8.21816		35.9	8.16341				179.5	8.27392		89.75	8.09059		53.85	8.24822		44.875	8.2525		35.9	8.25268		35.9	8.21374		35.9	8.17508
89.875	8.22266		89.875	8.1156		53.925	8.23929		44.9375	8.25596		35.95	8.26669		35.95	8.22078		35.95	8.16459				179.75	8.27555		89.875	8.09008		53.925	8.24668		44.9375	8.24916		35.95	8.25198		35.95	8.2102		35.95	8.17757
90	8.21483		90	8.11659		54	8.24376		45	8.25327		36	8.26855		36	8.22035		36	8.16558				180	8.27652		90	8.09367		54	8.24627		45	8.24698		36	8.25384		36	8.21296		36	8.17488
90.125	8.21118		90.125	8.11909		54.075	8.24034		45.0625	8.25566		36.05	8.27023		36.05	8.2224		36.05	8.16631				180.25	8.27478		90.125	8.09383		54.075	8.24675		45.0625	8.24589		36.05	8.25517		36.05	8.21282		36.05	8.17576
90.25	8.21813		90.25	8.11535		54.15	8.24001		45.125	8.25232		36.1	8.26638		36.1	8.22141		36.1	8.16807				180.5	8.27444		90.25	8.09342		54.15	8.24502		45.125	8.25181		36.1	8.25337		36.1	8.21342		36.1	8.17524
90.375	8.22051		90.375	8.11549		54.225	8.24469		45.1875	8.25368		36.15	8.26933		36.15	8.22141		36.15	8.16595				180.75	8.27451		90.375	8.09042		54.225	8.24517		45.1875	8.24722		36.15	8.25182		36.15	8.21117		36.15	8.17524
90.5	8.22069		90.5	8.11851		54.3	8.24404		45.25	8.25411		36.2	8.27146		36.2	8.22242		36.2	8.16777				181	8.26899		90.5	8.09288		54.3	8.24428		45.25	8.2498		36.2	8.25582		36.2	8.21291		36.2	8.18022
90.625	8.22001		90.625	8.11753		54.375	8.24307		45.3125	8.25326		36.25	8.2701		36.25	8.22253		36.25	8.16769				181.25	8.27303		90.625	8.09178		54.375	8.24539		45.3125	8.24929		36.25	8.2564		36.25	8.20971		36.25	8.17594
90.75	8.22607		90.75	8.11779		54.45	8.24144		45.375	8.25679		36.3	8.27172		36.3	8.22156		36.3	8.16878				181.5	8.27976		90.75	8.09435		54.45	8.24635		45.375	8.24685		36.3	8.2528		36.3	8.21365		36.3	8.17533
90.875	8.21932		90.875	8.11674		54.525	8.24055		45.4375	8.25774		36.35	8.26925		36.35	8.22362		36.35	8.16672				181.75	8.27399		90.875	8.09149		54.525	8.24445		45.4375	8.25316		36.35	8.25385		36.35	8.21276		36.35	8.17558
91	8.21734		91	8.11756		54.6	8.24299		45.5	8.25746		36.4	8.26929		36.4	8.22503		36.4	8.16742				182	8.27803		91	8.09454		54.6	8.24597		45.5	8.25208		36.4	8.25163		36.4	8.21021		36.4	8.17483
91.125	8.21873		91.125	8.11652		54.675	8.23968		45.5625	8.25728		36.45	8.26898		36.45	8.22272		36.45	8.16568				182.25	8.27411		91.125	8.09499		54.675	8.24674		45.5625	8.25217		36.45	8.25386		36.45	8.21075		36.45	8.17712
91.25	8.22151		91.25	8.11491		54.75	8.24243		45.625	8.25637		36.5	8.26928		36.5	8.22005		36.5	8.16662				182.5	8.27529		91.25	8.09518		54.75	8.24665		45.625	8.24921		36.5	8.25584		36.5	8.21149		36.5	8.17872
91.375	8.21681		91.375	8.11854		54.825	8.24673		45.6875	8.25733		36.55	8.27004		36.55	8.22172		36.55	8.16749				182.75	8.27186		91.375	8.09293		54.825	8.24697		45.6875	8.25121		36.55	8.25275		36.55	8.2104		36.55	8.17491
91.5	8.22391		91.5	8.11521		54.9	8.24778		45.75	8.25708		36.6	8.26988		36.6	8.2204		36.6	8.16694				183	8.27575		91.5	8.09634		54.9	8.2474		45.75	8.24996		36.6	8.25551		36.6	8.21224		36.6	8.17464
91.625	8.21772		91.625	8.11564		54.975	8.2457		45.8125	8.25699		36.65	8.27017		36.65	8.22208		36.65	8.16733				183.25	8.27452		91.625	8.09437		54.975	8.24455		45.8125	8.25159		36.65	8.25366		36.65	8.21293		36.65	8.17487
91.75	8.23033		91.75	8.11384		55.05	8.24483		45.875	8.25595		36.7	8.27397		36.7	8.22142		36.7	8.16901				183.5	8.27582		91.75	8.09092		55.05	8.24477		45.875	8.25221		36.7	8.25212		36.7	8.2106		36.7	8.17367
91.875	8.2282		91.875	8.11964		55.125	8.24274		45.9375	8.25884		36.75	8.2724		36.75	8.21965		36.75	8.16952				183.75	8.27861		91.875	8.09289		55.125	8.24431		45.9375	8.24943		36.75	8.25721		36.75	8.21393		36.75	8.17579
92	8.22303		92	8.11841		55.2	8.24209		46	8.25786		36.8	8.27313		36.8	8.22089		36.8	8.17103				184	8.27846		92	8.09412		55.2	8.24402		46	8.25057		36.8	8.2576		36.8	8.21157		36.8	8.17707
92.125	8.21226		92.125	8.11916		55.275	8.24492		46.0625	8.2564		36.85	8.27046		36.85	8.22215		36.85	8.16743				184.25	8.27528		92.125	8.09591		55.275	8.24719		46.0625	8.25279		36.85	8.25629		36.85	8.21287		36.85	8.17812
92.25	8.20727		92.25	8.11875		55.35	8.24476		46.125	8.25826		36.9	8.27024		36.9	8.22119		36.9	8.16933				184.5	8.27119		92.25	8.09444		55.35	8.2464		46.125	8.2527		36.9	8.25516		36.9	8.21057		36.9	8.17546
92.375	8.21871		92.375	8.11476		55.425	8.24623		46.1875	8.25872		36.95	8.27306		36.95	8.22298		36.95	8.16817				184.75	8.27302		92.375	8.09302		55.425	8.24792		46.1875	8.24897		36.95	8.25521		36.95	8.21278		36.95	8.17671
92.5	8.22451		92.5	8.11801		55.5	8.24391		46.25	8.25733		37	8.27128		37	8.22312		37	8.16865				185	8.27917		92.5	8.09291		55.5	8.25143		46.25	8.25141		37	8.25495		37	8.21032		37	8.17656
92.625	8.22156		92.625	8.11474		55.575	8.24392		46.3125	8.25833		37.05	8.27268		37.05	8.22269		37.05	8.16858				185.25	8.27755		92.625	8.09245		55.575	8.24808		46.3125	8.25128		37.05	8.25509		37.05	8.2113		37.05	8.17649
92.75	8.22766		92.75	8.11795		55.65	8.24447		46.375	8.25517		37.1	8.27095		37.1	8.22117		37.1	8.16765				185.5	8.27585		92.75	8.09172		55.65	8.24849		46.375	8.25087		37.1	8.257		37.1	8.21363		37.1	8.176
92.875	8.22735		92.875	8.11585		55.725	8.24378		46.4375	8.25531		37.15	8.26786		37.15	8.222		37.15	8.16851				185.75	8.27647		92.875	8.09103		55.725	8.24375		46.4375	8.25106		37.15	8.25644		37.15	8.21307		37.15	8.17622
93	8.22703		93	8.11968		55.8	8.24505		46.5	8.25739		37.2	8.2655		37.2	8.22182		37.2	8.16915				186	8.2798		93	8.09499		55.8	8.24272		46.5	8.24858		37.2	8.25581		37.2	8.21152		37.2	8.17711
93.125	8.22214		93.125	8.11867		55.875	8.24491		46.5625	8.25498		37.25	8.26867		37.25	8.22081		37.25	8.16876				186.25	8.27777		93.125	8.09421		55.875	8.2481		46.5625	8.25039		37.25	8.25418		37.25	8.21315		37.25	8.17537
93.25	8.22192		93.25	8.1196		55.95	8.24496		46.625	8.25794		37.3	8.26929		37.3	8.22219		37.3	8.17003				186.5	8.27477		93.25	8.09439		55.95	8.24963		46.625	8.24932		37.3	8.2537		37.3	8.21303		37.3	8.17701
93.375	8.22332		93.375	8.12084		56.025	8.24562		46.6875	8.25625		37.35	8.27143		37.35	8.22185		37.35	8.16846				186.75	8.27182		93.375	8.09351		56.025	8.24758		46.6875	8.24745		37.35	8.25876		37.35	8.21139		37.35	8.17697
93.5	8.22187		93.5	8.12094		56.1	8.24472		46.75	8.25733		37.4	8.2684		37.4	8.21907		37.4	8.17101				187	8.27363		93.5	8.09409		56.1	8.24548		46.75	8.25253		37.4	8.2552		37.4	8.21222		37.4	8.17841
93.625	8.22013		93.625	8.12051		56.175	8.24744		46.8125	8.25416		37.45	8.27147		37.45	8.22185		37.45	8.1633				187.25	8.2757		93.625	8.09713		56.175	8.24692		46.8125	8.2524		37.45	8.25189		37.45	8.21337		37.45	8.177
93.75	8.21563		93.75	8.12154		56.25	8.24721		46.875	8.25481		37.5	8.2668		37.5	8.21784		37.5	8.16767				187.5	8.28187		93.75	8.09586		56.25	8.24676		46.875	8.25135		37.5	8.25948		37.5	8.2114		37.5	8.17585
93.875	8.21065		93.875	8.11914		56.325	8.24528		46.9375	8.25654		37.55	8.26768		37.55	8.22219		37.55	8.168				187.75	8.27679		93.875	8.09134		56.325	8.24851		46.9375	8.2531		37.55	8.2571		37.55	8.21426		37.55	8.17578
94	8.21172		94	8.11832		56.4	8.24485		47	8.25478		37.6	8.26949		37.6	8.22076		37.6	8.16706				188	8.27637		94	8.09501		56.4	8.24889		47	8.25128		37.6	8.25769		37.6	8.21165		37.6	8.17816
94.125	8.21465		94.125	8.12057		56.475	8.24543		47.0625	8.25664		37.65	8.27547		37.65	8.22535		37.65	8.16843				188.25	8.2738		94.125	8.09574		56.475	8.24369		47.0625	8.25476		37.65	8.25575		37.65	8.2114		37.65	8.17647
94.25	8.22391		94.25	8.11583		56.55	8.24603		47.125	8.25918		37.7	8.27114		37.7	8.22415		37.7	8.16727				188.5	8.27642		94.25	8.09571		56.55	8.2463		47.125	8.25034		37.7	8.25639		37.7	8.21041		37.7	8.1764
94.375	8.21887		94.375	8.11805		56.625	8.24444		47.1875	8.2595		37.75	8.2712		37.75	8.22333		37.75	8.16729				188.75	8.275		94.375	8.09647		56.625	8.24727		47.1875	8.25168		37.75	8.25556		37.75	8.21458		37.75	8.17811
94.5	8.22371		94.5	8.12064		56.7	8.2436		47.25	8.25827		37.8	8.27073		37.8	8.22257		37.8	8.16899				189	8.28046		94.5	8.09793		56.7	8.24867		47.25	8.2583		37.8	8.25461		37.8	8.21269		37.8	8.17391
94.625	8.2245		94.625	8.12008		56.775	8.24322		47.3125	8.25801		37.85	8.27225		37.85	8.22316		37.85	8.16543				189.25	8.2785		94.625	8.09476		56.775	8.2499		47.3125	8.25258		37.85	8.25839		37.85	8.21206		37.85	8.17602
94.75	8.22472		94.75	8.12006		56.85	8.24332		47.375	8.26079		37.9	8.27194		37.9	8.2227		37.9	8.17207				189.5	8.27799		94.75	8.09473		56.85	8.25019		47.375	8.25452		37.9	8.25752		37.9	8.21423		37.9	8.17576
94.875	8.22197		94.875	8.12134		56.925	8.24675		47.4375	8.25788		37.95	8.27121		37.95	8.22201		37.95	8.17135				189.75	8.27406		94.875	8.09379		56.925	8.24748		47.4375	8.255		37.95	8.2569		37.95	8.21325		37.95	8.17582
95	8.22201		95	8.1197		57	8.24555		47.5	8.25985		38	8.27137		38	8.22369		38	8.16983				190	8.27948		95	8.0982		57	8.24698		47.5	8.25797		38	8.25791		38	8.21233		38	8.17811
95.125	8.21849		95.125	8.11962		57.075	8.24512		47.5625	8.26105		38.05	8.26904		38.05	8.22188		38.05	8.16928				190.25	8.27607		95.125	8.09528		57.075	8.24623		47.5625	8.25535		38.05	8.25412		38.05	8.21194		38.05	8.17786
95.25	8.21534		95.25	8.12057		57.15	8.24549		47.625	8.25772		38.1	8.27134		38.1	8.22576		38.1	8.16678				190.5	8.28064		95.25	8.09919		57.15	8.24623		47.625	8.25212		38.1	8.25418		38.1	8.21201		38.1	8.17577
95.375	8.22014		95.375	8.11922		57.225	8.24832		47.6875	8.25617		38.15	8.27058		38.15	8.22202		38.15	8.16905				190.75	8.27962		95.375	8.09756		57.225	8.24627		47.6875	8.25115		38.15	8.25499		38.15	8.21416		38.15	8.17878
95.5	8.22058		95.5	8.11927		57.3	8.24692		47.75	8.25783		38.2	8.26675		38.2	8.22336		38.2	8.16736				191	8.2822		95.5	8.09972		57.3	8.2457		47.75	8.25679		38.2	8.25678		38.2	8.21254		38.2	8.17702
95.625	8.22175		95.625	8.12076		57.375	8.24463		47.8125	8.25974		38.25	8.26659		38.25	8.22226		38.25	8.16901				191.25	8.27518		95.625	8.09693		57.375	8.25099		47.8125	8.25337		38.25	8.25706		38.25	8.21276		38.25	8.18095
95.75	8.21899		95.75	8.12195		57.45	8.24547		47.875	8.25554		38.3	8.27048		38.3	8.2185		38.3	8.16782				191.5	8.27556		95.75	8.10019		57.45	8.24717		47.875	8.25461		38.3	8.25464		38.3	8.21234		38.3	8.17674
95.875	8.21798		95.875	8.12136		57.525	8.24481		47.9375	8.25932		38.35	8.27387		38.35	8.22503		38.35	8.17186				191.75	8.27332		95.875	8.09435		57.525	8.25118		47.9375	8.25253		38.35	8.2567		38.35	8.21319		38.35	8.17846
96	8.21762		96	8.12195		57.6	8.24557		48	8.25974		38.4	8.2708		38.4	8.22282		38.4	8.17164				192	8.27927		96	8.10002		57.6	8.24904		48	8.25346		38.4	8.25679		38.4	8.21199		38.4	8.17855
96.125	8.22407		96.125	8.1194		57.675	8.24594		48.0625	8.25911		38.45	8.27281		38.45	8.22387		38.45	8.17338				192.25	8.27997		96.125	8.09607		57.675	8.25263		48.0625	8.25124		38.45	8.25776		38.45	8.21155		38.45	8.1799
96.25	8.2237		96.25	8.12463		57.75	8.24295		48.125	8.26048		38.5	8.27381		38.5	8.22336		38.5	8.17106				192.5	8.28047		96.25	8.0962		57.75	8.24877		48.125	8.25232		38.5	8.25576		38.5	8.21197		38.5	8.17982
96.375	8.22312		96.375	8.12313		57.825	8.24672		48.1875	8.25924		38.55	8.27321		38.55	8.22322		38.55	8.16987				192.75	8.27839		96.375	8.09666		57.825	8.24823		48.1875	8.25195		38.55	8.25814		38.55	8.21078		38.55	8.17806
96.5	8.22365		96.5	8.12456		57.9	8.24188		48.25	8.25893		38.6	8.27342		38.6	8.22323		38.6	8.17068				193	8.28496		96.5	8.099		57.9	8.24723		48.25	8.2554		38.6	8.25731		38.6	8.21251		38.6	8.17829
96.625	8.22138		96.625	8.12117		57.975	8.24718		48.3125	8.25914		38.65	8.27345		38.65	8.22493		38.65	8.16956				193.25	8.28234		96.625	8.0999		57.975	8.24882		48.3125	8.25697		38.65	8.2553		38.65	8.21197		38.65	8.17835
96.75	8.22397		96.75	8.11902		58.05	8.24847		48.375	8.2591		38.7	8.2712		38.7	8.22449		38.7	8.17062				193.5	8.27861		96.75	8.10026		58.05	8.24868		48.375	8.25181		38.7	8.25697		38.7	8.2129		38.7	8.17632
96.875	8.22024		96.875	8.12208		58.125	8.24846		48.4375	8.2591		38.75	8.27166		38.75	8.22455		38.75	8.16836				193.75	8.28078		96.875	8.09714		58.125	8.25046		48.4375	8.25394		38.75	8.25408		38.75	8.21136		38.75	8.17586
97	8.22426		97	8.12313		58.2	8.24438		48.5	8.258		38.8	8.27048		38.8	8.2226		38.8	8.17059				194	8.28031		97	8.09715		58.2	8.24847		48.5	8.25457		38.8	8.25573		38.8	8.21184		38.8	8.17227
97.125	8.2243		97.125	8.12012		58.275	8.24301		48.5625	8.26002		38.85	8.27166		38.85	8.22276		38.85	8.16931				194.25	8.28203		97.125	8.09774		58.275	8.25018		48.5625	8.25236		38.85	8.25597		38.85	8.21348		38.85	8.17747
97.25	8.22952		97.25	8.12028		58.35	8.24804		48.625	8.25968		38.9	8.27164		38.9	8.22518		38.9	8.16794				194.5	8.27822		97.25	8.09459		58.35	8.2515		48.625	8.24948		38.9	8.2609		38.9	8.21294		38.9	8.17872
97.375	8.22403		97.375	8.11709		58.425	8.24506		48.6875	8.25985		38.95	8.27294		38.95	8.22515		38.95	8.17146				194.75	8.27855		97.375	8.09792		58.425	8.2476		48.6875	8.25537		38.95	8.25647		38.95	8.21192		38.95	8.17717
97.5	8.22869		97.5	8.12002		58.5	8.24805		48.75	8.26		39	8.272		39	8.22194		39	8.16941				195	8.27356		97.5	8.09698		58.5	8.24778		48.75	8.2496		39	8.25428		39	8.21413		39	8.1761
97.625	8.22282		97.625	8.1263		58.575	8.24613		48.8125	8.26011		39.05	8.27347		39.05	8.22414		39.05	8.17132				195.25	8.27816		97.625	8.09767		58.575	8.25309		48.8125	8.2487		39.05	8.25808		39.05	8.21366		39.05	8.17969
97.75	8.21992		97.75	8.12129		58.65	8.24704		48.875	8.25571		39.1	8.27416		39.1	8.22382		39.1	8.17053				195.5	8.28113		97.75	8.099		58.65	8.24833		48.875	8.25408		39.1	8.25388		39.1	8.21275		39.1	8.18032
97.875	8.22299		97.875	8.12283		58.725	8.24431		48.9375	8.25977		39.15	8.27184		39.15	8.22473		39.15	8.16818				195.75	8.27996		97.875	8.09829		58.725	8.24969		48.9375	8.25469		39.15	8.25759		39.15	8.21134		39.15	8.18037
98	8.22281		98	8.12145		58.8	8.24639		49	8.25712		39.2	8.27287		39.2	8.22452		39.2	8.17362				196	8.28394		98	8.09925		58.8	8.24473		49	8.25445		39.2	8.25466		39.2	8.21235		39.2	8.17908
98.125	8.22151		98.125	8.11963		58.875	8.24609		49.0625	8.26402		39.25	8.27461		39.25	8.22291		39.25	8.17056				196.25	8.28092		98.125	8.09837		58.875	8.24944		49.0625	8.25559		39.25	8.25539		39.25	8.21098		39.25	8.17954
98.25	8.22312		98.25	8.12282		58.95	8.25091		49.125	8.26078		39.3	8.26899		39.3	8.22716		39.3	8.16833				196.5	8.27847		98.25	8.09998		58.95	8.2452		49.125	8.25552		39.3	8.25704		39.3	8.21201		39.3	8.17691
98.375	8.2242		98.375	8.12323		59.025	8.24654		49.1875	8.25875		39.35	8.27189		39.35	8.22487		39.35	8.17045				196.75	8.27941		98.375	8.10111		59.025	8.25433		49.1875	8.25303		39.35	8.25498		39.35	8.21271		39.35	8.17887
98.5	8.22077		98.5	8.12152		59.1	8.24994		49.25	8.25978		39.4	8.27183		39.4	8.22743		39.4	8.16966				197	8.28276		98.5	8.09844		59.1	8.25116		49.25	8.25292		39.4	8.25768		39.4	8.21479		39.4	8.18033
98.625	8.22755		98.625	8.12171		59.175	8.25232		49.3125	8.25722		39.45	8.26918		39.45	8.22529		39.45	8.17064				197.25	8.28681		98.625	8.10097		59.175	8.25282		49.3125	8.25207		39.45	8.26092		39.45	8.21521		39.45	8.17628
98.75	8.22514		98.75	8.11945		59.25	8.24746		49.375	8.26223		39.5	8.27087		39.5	8.22319		39.5	8.17248				197.5	8.28148		98.75	8.10002		59.25	8.25078		49.375	8.25339		39.5	8.25697		39.5	8.21301		39.5	8.17941
98.875	8.22134		98.875	8.12069		59.325	8.24552		49.4375	8.26131		39.55	8.26896		39.55	8.22942		39.55	8.16922				197.75	8.28594		98.875	8.09827		59.325	8.24886		49.4375	8.25367		39.55	8.25655		39.55	8.21253		39.55	8.17888
99	8.22814		99	8.12419		59.4	8.24814		49.5	8.26247		39.6	8.27147		39.6	8.22943		39.6	8.16877				198	8.27994		99	8.10171		59.4	8.24802		49.5	8.25146		39.6	8.25725		39.6	8.21418		39.6	8.1764
99.125	8.22389		99.125	8.12022		59.475	8.24771		49.5625	8.25747		39.65	8.27271		39.65	8.22825		39.65	8.17023				198.25	8.27952		99.125	8.10268		59.475	8.25083		49.5625	8.25278		39.65	8.25853		39.65	8.21526		39.65	8.17795
99.25	8.22698		99.25	8.12667		59.55	8.24937		49.625	8.26027		39.7	8.27336		39.7	8.22419		39.7	8.16972				198.5	8.28215		99.25	8.10186		59.55	8.24857		49.625	8.25261		39.7	8.25529		39.7	8.21676		39.7	8.1775
99.375	8.22385		99.375	8.12206		59.625	8.2526		49.6875	8.26497		39.75	8.27285		39.75	8.2275		39.75	8.1681				198.75	8.28145		99.375	8.09889		59.625	8.25232		49.6875	8.25303		39.75	8.25838		39.75	8.21431		39.75	8.18016
99.5	8.22845		99.5	8.12305		59.7	8.25224		49.75	8.25946		39.8	8.27288		39.8	8.22614		39.8	8.16918				199	8.28334		99.5	8.10012		59.7	8.25217		49.75	8.25466		39.8	8.25821		39.8	8.21319		39.8	8.18312
99.625	8.22583		99.625	8.12374		59.775	8.24925		49.8125	8.26382		39.85	8.27644		39.85	8.22513		39.85	8.16825				199.25	8.28424		99.625	8.10265		59.775	8.25038		49.8125	8.25322		39.85	8.25928		39.85	8.21644		39.85	8.18047
99.75	8.23022		99.75	8.12567		59.85	8.24962		49.875	8.25983		39.9	8.27345		39.9	8.2274		39.9	8.16958				199.5	8.2852		99.75	8.10075		59.85	8.25062		49.875	8.25422		39.9	8.25698		39.9	8.21431		39.9	8.18054
99.875	8.22785		99.875	8.12421		59.925	8.24731		49.9375	8.26045		39.95	8.27433		39.95	8.22403		39.95	8.16882				199.75	8.28773		99.875	8.10208		59.925	8.24976		49.9375	8.25798		39.95	8.25636		39.95	8.21378		39.95	8.17959
100	8.21929		100	8.12468		60	8.2468		50	8.2612		40	8.27363		40	8.2246		40	8.16684				200	8.28917		100	8.10182		60	8.25063		50	8.25739		40	8.26062		40	8.21707		40	8.18039
100.125	8.2263		100.125	8.12494		60.075	8.24823		50.0625	8.26272		40.05	8.27365		40.05	8.22434		40.05	8.17151				200.25	8.28529		100.125	8.10033		60.075	8.25213		50.0625	8.25575		40.05	8.25708		40.05	8.21524		40.05	8.17899
100.25	8.22149		100.25	8.12357		60.15	8.25004		50.125	8.26347		40.1	8.27358		40.1	8.22206		40.1	8.17086				200.5	8.28572		100.25	8.09932		60.15	8.24884		50.125	8.25704		40.1	8.25711		40.1	8.21587		40.1	8.17866
100.375	8.22434		100.375	8.12171		60.225	8.24996		50.1875	8.25819		40.15	8.27529		40.15	8.22491		40.15	8.16916				200.75	8.28405		100.375	8.10023		60.225	8.24859		50.1875	8.25277		40.15	8.26044		40.15	8.21412		40.15	8.1807
100.5	8.22972		100.5	8.12343		60.3	8.25067		50.25	8.259		40.2	8.27299		40.2	8.22348		40.2	8.16762				201	8.27917		100.5	8.10269		60.3	8.2515		50.25	8.25311		40.2	8.26157		40.2	8.21565		40.2	8.17732
100.625	8.22851		100.625	8.12047		60.375	8.24791		50.3125	8.26231		40.25	8.27346		40.25	8.22522		40.25	8.16966				201.25	8.28085		100.625	8.10254		60.375	8.24895		50.3125	8.255		40.25	8.25828		40.25	8.21426		40.25	8.17738
100.75	8.22948		100.75	8.12332		60.45	8.24776		50.375	8.2604		40.3	8.27605		40.3	8.22633		40.3	8.17058				201.5	8.28264		100.75	8.10276		60.45	8.25068		50.375	8.25396		40.3	8.2608		40.3	8.21511		40.3	8.17757
100.875	8.22492		100.875	8.12234		60.525	8.25043		50.4375	8.26039		40.35	8.27539		40.35	8.2268		40.35	8.17225				201.75	8.2868		100.875	8.10489		60.525	8.24987		50.4375	8.25486		40.35	8.25713		40.35	8.2136		40.35	8.17808
101	8.22492		101	8.12191		60.6	8.24641		50.5	8.2625		40.4	8.27402		40.4	8.22653		40.4	8.16765				202	8.2849		101	8.10524		60.6	8.25165		50.5	8.25342		40.4	8.26175		40.4	8.21688		40.4	8.18017
101.125	8.22919		101.125	8.12128		60.675	8.24952		50.5625	8.26073		40.45	8.27556		40.45	8.22668		40.45	8.17196				202.25	8.28469		101.125	8.10298		60.675	8.25115		50.5625	8.25735		40.45	8.257		40.45	8.21795		40.45	8.17599
101.25	8.22631		101.25	8.12168		60.75	8.2459		50.625	8.26119		40.5	8.27537		40.5	8.22377		40.5	8.17379				202.5	8.27886		101.25	8.1003		60.75	8.25167		50.625	8.25613		40.5	8.25751		40.5	8.21641		40.5	8.18019
101.375	8.22168		101.375	8.12281		60.825	8.2469		50.6875	8.26439		40.55	8.27548		40.55	8.22632		40.55	8.17091				202.75	8.28094		101.375	8.1012		60.825	8.24952		50.6875	8.25422		40.55	8.25919		40.55	8.21545		40.55	8.1786
101.5	8.22646		101.5	8.12418		60.9	8.24789		50.75	8.26323		40.6	8.27445		40.6	8.22384		40.6	8.1715				203	8.28745		101.5	8.10234		60.9	8.25113		50.75	8.25506		40.6	8.25786		40.6	8.21533		40.6	8.18123
101.625	8.23079		101.625	8.12589		60.975	8.24849		50.8125	8.25839		40.65	8.27086		40.65	8.22575		40.65	8.17231				203.25	8.28335		101.625	8.09906		60.975	8.25358		50.8125	8.25468		40.65	8.25674		40.65	8.21677		40.65	8.17857
101.75	8.23075		101.75	8.12376		61.05	8.24977		50.875	8.26376		40.7	8.27264		40.7	8.22563		40.7	8.17265				203.5	8.28361		101.75	8.10185		61.05	8.25587		50.875	8.25226		40.7	8.25883		40.7	8.21834		40.7	8.17897
101.875	8.22755		101.875	8.12432		61.125	8.24881		50.9375	8.25921		40.75	8.27009		40.75	8.2238		40.75	8.17424				203.75	8.28773		101.875	8.09952		61.125	8.25123		50.9375	8.25496		40.75	8.2578		40.75	8.21445		40.75	8.17959
102	8.22375		102	8.12623		61.2	8.25244		51	8.26164		40.8	8.27697		40.8	8.22537		40.8	8.17054				204	8.28378		102	8.10297		61.2	8.25286		51	8.25481		40.8	8.26306		40.8	8.21542		40.8	8.1791
102.125	8.22572		102.125	8.12298		61.275	8.25086		51.0625	8.2625		40.85	8.27248		40.85	8.22451		40.85	8.17205				204.25	8.28626		102.125	8.10152		61.275	8.25097		51.0625	8.2526		40.85	8.25921		40.85	8.21832		40.85	8.17908
102.25	8.2316		102.25	8.12612		61.35	8.25084		51.125	8.26324		40.9	8.27493		40.9	8.22537		40.9	8.17327				204.5	8.28332		102.25	8.10244		61.35	8.25692		51.125	8.25378		40.9	8.26249		40.9	8.21841		40.9	8.18075
102.375	8.22707		102.375	8.1258		61.425	8.25143		51.1875	8.26107		40.95	8.27761		40.95	8.22493		40.95	8.17293				204.75	8.29235		102.375	8.10252		61.425	8.25421		51.1875	8.25229		40.95	8.25615		40.95	8.2189		40.95	8.17764
102.5	8.22663		102.5	8.12571		61.5	8.25272		51.25	8.26313		41	8.27308		41	8.22379		41	8.172				205	8.28742		102.5	8.10402		61.5	8.2534		51.25	8.25501		41	8.25691		41	8.21616		41	8.18168
102.625	8.22599		102.625	8.12372		61.575	8.24982		51.3125	8.26117		41.05	8.2751		41.05	8.22382		41.05	8.17238				205.25	8.29268		102.625	8.10143		61.575	8.25264		51.3125	8.25734		41.05	8.26021		41.05	8.21744		41.05	8.17814
102.75	8.23232		102.75	8.12326		61.65	8.24869		51.375	8.26262		41.1	8.27351		41.1	8.22702		41.1	8.17391				205.5	8.29534		102.75	8.10419		61.65	8.25304		51.375	8.25328		41.1	8.25413		41.1	8.21604		41.1	8.17973
102.875	8.2283		102.875	8.12592		61.725	8.25163		51.4375	8.26186		41.15	8.27299		41.15	8.22709		41.15	8.17218				205.75	8.28993		102.875	8.10532		61.725	8.2528		51.4375	8.25723		41.15	8.25798		41.15	8.21803		41.15	8.1784
103	8.22695		103	8.12755		61.8	8.25301		51.5	8.25866		41.2	8.27136		41.2	8.22473		41.2	8.17526				206	8.29277		103	8.10316		61.8	8.25334		51.5	8.25694		41.2	8.25705		41.2	8.21606		41.2	8.18081
103.125	8.22758		103.125	8.12489		61.875	8.2485		51.5625	8.25807		41.25	8.27563		41.25	8.22425		41.25	8.17467				206.25	8.28343		103.125	8.10134		61.875	8.25163		51.5625	8.26		41.25	8.25571		41.25	8.21687		41.25	8.18258
103.25	8.2257		103.25	8.12455		61.95	8.25075		51.625	8.26074		41.3	8.2724		41.3	8.22674		41.3	8.16938				206.5	8.28623		103.25	8.10267		61.95	8.25224		51.625	8.26102		41.3	8.25635		41.3	8.21452		41.3	8.1784
103.375	8.21975		103.375	8.12523		62.025	8.25011		51.6875	8.26119		41.35	8.27131		41.35	8.22645		41.35	8.16904				206.75	8.28506		103.375	8.10502		62.025	8.25318		51.6875	8.25358		41.35	8.25628		41.35	8.21442		41.35	8.18006
103.5	8.22544		103.5	8.12418		62.1	8.25039		51.75	8.26282		41.4	8.27163		41.4	8.22408		41.4	8.17129				207	8.28797		103.5	8.09998		62.1	8.25142		51.75	8.25952		41.4	8.25874		41.4	8.21636		41.4	8.18108
103.625	8.23186		103.625	8.12412		62.175	8.25292		51.8125	8.26135		41.45	8.27143		41.45	8.22665		41.45	8.17159				207.25	8.28895		103.625	8.10304		62.175	8.25297		51.8125	8.2588		41.45	8.25724		41.45	8.21292		41.45	8.18005
103.75	8.22648		103.75	8.12462		62.25	8.25024		51.875	8.25956		41.5	8.27217		41.5	8.22106		41.5	8.17115				207.5	8.28341		103.75	8.10389		62.25	8.25201		51.875	8.25707		41.5	8.25812		41.5	8.21586		41.5	8.18495
103.875	8.22214		103.875	8.12497		62.325	8.25068		51.9375	8.26126		41.55	8.2767		41.55	8.22618		41.55	8.16972				207.75	8.28287		103.875	8.10489		62.325	8.25121		51.9375	8.25837		41.55	8.25908		41.55	8.21559		41.55	8.18508
104	8.22354		104	8.12593		62.4	8.24982		52	8.2625		41.6	8.27625		41.6	8.2247		41.6	8.17175				208	8.28482		104	8.101		62.4	8.24892		52	8.25895		41.6	8.2584		41.6	8.21578		41.6	8.18373
104.125	8.23299		104.125	8.12369		62.475	8.24935		52.0625	8.26088		41.65	8.27596		41.65	8.2247		41.65	8.1721				208.25	8.28394		104.125	8.10182		62.475	8.25225		52.0625	8.2565		41.65	8.25892		41.65	8.21686		41.65	8.1863
104.25	8.22899		104.25	8.12292		62.55	8.25158		52.125	8.26339		41.7	8.27349		41.7	8.22394		41.7	8.17143				208.5	8.2856		104.25	8.10112		62.55	8.24679		52.125	8.2554		41.7	8.25737		41.7	8.21742		41.7	8.18454
104.375	8.22702		104.375	8.1246		62.625	8.24981		52.1875	8.26282		41.75	8.27489		41.75	8.22545		41.75	8.16852				208.75	8.2842		104.375	8.10353		62.625	8.25104		52.1875	8.25618		41.75	8.26185		41.75	8.21677		41.75	8.18547
104.5	8.22526		104.5	8.12409		62.7	8.24888		52.25	8.26631		41.8	8.27389		41.8	8.22434		41.8	8.16965				209	8.28898		104.5	8.1018		62.7	8.25657		52.25	8.258		41.8	8.25958		41.8	8.21795		41.8	8.18317
104.625	8.23144		104.625	8.12598		62.775	8.24741		52.3125	8.26168		41.85	8.27416		41.85	8.22621		41.85	8.17276				209.25	8.2882		104.625	8.10026		62.775	8.25103		52.3125	8.25977		41.85	8.25909		41.85	8.21627		41.85	8.18372
104.75	8.23278		104.75	8.12401		62.85	8.24932		52.375	8.26342		41.9	8.27294		41.9	8.22679		41.9	8.16888				209.5	8.2883		104.75	8.10447		62.85	8.25111		52.375	8.2565		41.9	8.26008		41.9	8.21343		41.9	8.18331
104.875	8.22793		104.875	8.12442		62.925	8.24871		52.4375	8.2627		41.95	8.2755		41.95	8.22366		41.95	8.17023				209.75	8.28922		104.875	8.10345		62.925	8.25075		52.4375	8.25722		41.95	8.26215		41.95	8.21718		41.95	8.18178
105	8.22464		105	8.1238		63	8.24957		52.5	8.26515		42	8.27467		42	8.22435		42	8.16913				210	8.28677		105	8.10332		63	8.2506		52.5	8.25868		42	8.25935		42	8.21628		42	8.18466
105.125	8.23388		105.125	8.12478		63.075	8.25003		52.5625	8.26571		42.05	8.27449		42.05	8.22598		42.05	8.17216				210.25	8.28416		105.125	8.10318		63.075	8.254		52.5625	8.25696		42.05	8.26176		42.05	8.21642		42.05	8.18344
105.25	8.22589		105.25	8.12605		63.15	8.25266		52.625	8.26231		42.1	8.27278		42.1	8.22583		42.1	8.17168				210.5	8.28453		105.25	8.10404		63.15	8.25379		52.625	8.25733		42.1	8.25772		42.1	8.2159		42.1	8.1797
105.375	8.22507		105.375	8.12724		63.225	8.24878		52.6875	8.26441		42.15	8.27355		42.15	8.2254		42.15	8.17209				210.75	8.29019		105.375	8.104		63.225	8.25171		52.6875	8.25617		42.15	8.26048		42.15	8.21651		42.15	8.18307
105.5	8.22666		105.5	8.12707		63.3	8.25072		52.75	8.26143		42.2	8.27384		42.2	8.22765		42.2	8.17101				211	8.28797		105.5	8.10166		63.3	8.25093		52.75	8.25692		42.2	8.25982		42.2	8.21434		42.2	8.18273
105.625	8.22228		105.625	8.12955		63.375	8.24982		52.8125	8.26398		42.25	8.27337		42.25	8.22896		42.25	8.17043				211.25	8.28366		105.625	8.10455		63.375	8.2513		52.8125	8.25585		42.25	8.25996		42.25	8.21454		42.25	8.18154
105.75	8.22577		105.75	8.12598		63.45	8.25112		52.875	8.26511		42.3	8.27608		42.3	8.22832		42.3	8.17305				211.5	8.28571		105.75	8.10422		63.45	8.25535		52.875	8.25761		42.3	8.25963		42.3	8.21709		42.3	8.18396
105.875	8.2257		105.875	8.12727		63.525	8.25153		52.9375	8.26431		42.35	8.27642		42.35	8.22476		42.35	8.17018				211.75	8.29134		105.875	8.10486		63.525	8.25644		52.9375	8.26169		42.35	8.25729		42.35	8.21591		42.35	8.18562
106	8.22871		106	8.12689		63.6	8.25031		53	8.26178		42.4	8.27658		42.4	8.22703		42.4	8.16986				212	8.28858		106	8.10468		63.6	8.25514		53	8.25726		42.4	8.26115		42.4	8.2197		42.4	8.17985
106.125	8.23015		106.125	8.12858		63.675	8.25139		53.0625	8.26178		42.45	8.27915		42.45	8.22381		42.45	8.1725				212.25	8.28243		106.125	8.10426		63.675	8.25331		53.0625	8.26131		42.45	8.25892		42.45	8.21645		42.45	8.18181
106.25	8.23235		106.25	8.12807		63.75	8.25093		53.125	8.26317		42.5	8.27629		42.5	8.22455		42.5	8.17371				212.5	8.28499		106.25	8.10232		63.75	8.25447		53.125	8.26007		42.5	8.2611		42.5	8.21674		42.5	8.18284
106.375	8.23096		106.375	8.1284		63.825	8.25452		53.1875	8.26336		42.55	8.27647		42.55	8.22678		42.55	8.17043				212.75	8.28818		106.375	8.1063		63.825	8.25722		53.1875	8.25863		42.55	8.26182		42.55	8.2199		42.55	8.18557
106.5	8.23011		106.5	8.12386		63.9	8.24982		53.25	8.2598		42.6	8.27349		42.6	8.22532		42.6	8.17156				213	8.29081		106.5	8.1068		63.9	8.25089		53.25	8.25556		42.6	8.26168		42.6	8.21719		42.6	8.18397
106.625	8.22827		106.625	8.12671		63.975	8.2526		53.3125	8.26593		42.65	8.275		42.65	8.22474		42.65	8.17207				213.25	8.28881		106.625	8.10731		63.975	8.25785		53.3125	8.25916		42.65	8.26177		42.65	8.21862		42.65	8.18197
106.75	8.23271		106.75	8.12814		64.05	8.25183		53.375	8.26109		42.7	8.27462		42.7	8.2271		42.7	8.17232				213.5	8.28829		106.75	8.10569		64.05	8.25326		53.375	8.26128		42.7	8.26179		42.7	8.22012		42.7	8.18218
106.875	8.23009		106.875	8.12785		64.125	8.25316		53.4375	8.26096		42.75	8.2758		42.75	8.22655		42.75	8.17336				213.75	8.2862		106.875	8.10336		64.125	8.25547		53.4375	8.2568		42.75	8.2613		42.75	8.21633		42.75	8.18309
107	8.23013		107	8.12871		64.2	8.25296		53.5	8.26456		42.8	8.27167		42.8	8.22766		42.8	8.17276				214	8.29013		107	8.10512		64.2	8.25618		53.5	8.25701		42.8	8.26172		42.8	8.22128		42.8	8.18064
107.125	8.2299		107.125	8.12931		64.275	8.25396		53.5625	8.26401		42.85	8.27086		42.85	8.22337		42.85	8.17102				214.25	8.28887		107.125	8.10453		64.275	8.25387		53.5625	8.25964		42.85	8.26054		42.85	8.21833		42.85	8.1799
107.25	8.23141		107.25	8.12735		64.35	8.2474		53.625	8.26516		42.9	8.27475		42.9	8.22676		42.9	8.17464				214.5	8.2885		107.25	8.1056		64.35	8.25869		53.625	8.25901		42.9	8.25902		42.9	8.2186		42.9	8.17954
107.375	8.23054		107.375	8.12673		64.425	8.25229		53.6875	8.26559		42.95	8.27147		42.95	8.22768		42.95	8.17382				214.75	8.2888		107.375	8.10458		64.425	8.25414		53.6875	8.25745		42.95	8.26241		42.95	8.21566		42.95	8.17813
107.5	8.22483		107.5	8.12578		64.5	8.25253		53.75	8.266		43	8.27206		43	8.22657		43	8.17211				215	8.28448		107.5	8.10311		64.5	8.25869		53.75	8.26044		43	8.26148		43	8.21611		43	8.17762
107.625	8.22798		107.625	8.12721		64.575	8.25259		53.8125	8.26518		43.05	8.27167		43.05	8.22872		43.05	8.1751				215.25	8.29022		107.625	8.10381		64.575	8.25389		53.8125	8.25734		43.05	8.25944		43.05	8.21548		43.05	8.17791
107.75	8.22848		107.75	8.1277		64.65	8.25216		53.875	8.26631		43.1	8.27576		43.1	8.22794		43.1	8.17				215.5	8.29317		107.75	8.10505		64.65	8.24955		53.875	8.25875		43.1	8.26231		43.1	8.21611		43.1	8.18023
107.875	8.22238		107.875	8.1276		64.725	8.25474		53.9375	8.26549		43.15	8.27425		43.15	8.22778		43.15	8.17538				215.75	8.29081		107.875	8.10469		64.725	8.25654		53.9375	8.2639		43.15	8.2619		43.15	8.21323		43.15	8.17751
108	8.2266		108	8.12663		64.8	8.25543		54	8.26663		43.2	8.27495		43.2	8.22748		43.2	8.17318				216	8.2923		108	8.10587		64.8	8.25368		54	8.26036		43.2	8.26161		43.2	8.21628		43.2	8.17995
108.125	8.22694		108.125	8.12571		64.875	8.25667		54.0625	8.26342		43.25	8.27576		43.25	8.23105		43.25	8.17227				216.25	8.29367		108.125	8.10738		64.875	8.25333		54.0625	8.25797		43.25	8.26083		43.25	8.21805		43.25	8.17839
108.25	8.22658		108.25	8.12777		64.95	8.25313		54.125	8.26297		43.3	8.27321		43.3	8.23148		43.3	8.17084				216.5	8.29081		108.25	8.10389		64.95	8.25601		54.125	8.26038		43.3	8.26246		43.3	8.2162		43.3	8.17917
108.375	8.22958		108.375	8.12729		65.025	8.25155		54.1875	8.26395		43.35	8.27366		43.35	8.22785		43.35	8.1704				216.75	8.29102		108.375	8.10024		65.025	8.25648		54.1875	8.25911		43.35	8.25957		43.35	8.21707		43.35	8.1797
108.5	8.22768		108.5	8.12626		65.1	8.2525		54.25	8.26367		43.4	8.27387		43.4	8.23182		43.4	8.17099				217	8.29335		108.5	8.10229		65.1	8.25542		54.25	8.25792		43.4	8.25894		43.4	8.21655		43.4	8.18238
108.625	8.22857		108.625	8.1252		65.175	8.2562		54.3125	8.26537		43.45	8.27384		43.45	8.22698		43.45	8.17288				217.25	8.28997		108.625	8.10576		65.175	8.25517		54.3125	8.26108		43.45	8.26041		43.45	8.2164		43.45	8.1827
108.75	8.22839		108.75	8.12551		65.25	8.2537		54.375	8.26314		43.5	8.27252		43.5	8.2323		43.5	8.17239				217.5	8.29096		108.75	8.1047		65.25	8.25878		54.375	8.25743		43.5	8.26077		43.5	8.21809		43.5	8.18142
108.875	8.23343		108.875	8.12906		65.325	8.25764		54.4375	8.26553		43.55	8.27354		43.55	8.22767		43.55	8.1714				217.75	8.29439		108.875	8.10777		65.325	8.25651		54.4375	8.26079		43.55	8.2642		43.55	8.2224		43.55	8.18066
109	8.23533		109	8.12712		65.4	8.25516		54.5	8.26421		43.6	8.27269		43.6	8.22962		43.6	8.1724				218	8.2883		109	8.10722		65.4	8.2583		54.5	8.25539		43.6	8.26452		43.6	8.22033		43.6	8.18295
109.125	8.23149		109.125	8.12748		65.475	8.25488		54.5625	8.26753		43.65	8.27508		43.65	8.22977		43.65	8.17269				218.25	8.29151		109.125	8.1058		65.475	8.25693		54.5625	8.25953		43.65	8.25912		43.65	8.22004		43.65	8.18004
109.25	8.22789		109.25	8.12936		65.55	8.25204		54.625	8.27061		43.7	8.27318		43.7	8.22705		43.7	8.17327				218.5	8.28513		109.25	8.10545		65.55	8.25585		54.625	8.26056		43.7	8.26129		43.7	8.218		43.7	8.18131
109.375	8.23414		109.375	8.12891		65.625	8.25598		54.6875	8.26784		43.75	8.27658		43.75	8.22775		43.75	8.17378				218.75	8.29108		109.375	8.10561		65.625	8.256		54.6875	8.26168		43.75	8.26386		43.75	8.21764		43.75	8.18325
109.5	8.22498		109.5	8.13121		65.7	8.25129		54.75	8.26553		43.8	8.27774		43.8	8.22925		43.8	8.16919				219	8.29175		109.5	8.10515		65.7	8.25686		54.75	8.26062		43.8	8.26272		43.8	8.21963		43.8	8.18548
109.625	8.23916		109.625	8.12733		65.775	8.25445		54.8125	8.26856		43.85	8.27527		43.85	8.23126		43.85	8.17294				219.25	8.29202		109.625	8.1066		65.775	8.25847		54.8125	8.25949		43.85	8.2591		43.85	8.21889		43.85	8.18313
109.75	8.24035		109.75	8.12918		65.85	8.25451		54.875	8.26561		43.9	8.27609		43.9	8.23124		43.9	8.1728				219.5	8.29151		109.75	8.11036		65.85	8.25657		54.875	8.25842		43.9	8.2646		43.9	8.21752		43.9	8.18218
109.875	8.23967		109.875	8.12815		65.925	8.25468		54.9375	8.26413		43.95	8.27697		43.95	8.2321		43.95	8.17501				219.75	8.28499		109.875	8.10755		65.925	8.2572		54.9375	8.25892		43.95	8.2576		43.95	8.21781		43.95	8.18289
110	8.23668		110	8.1307		66	8.2581		55	8.26189		44	8.27445		44	8.22749		44	8.17053				220	8.2908		110	8.10234		66	8.25888		55	8.26046		44	8.26315		44	8.21809		44	8.18304
110.125	8.23599		110.125	8.13137		66.075	8.25305		55.0625	8.26369		44.05	8.27541		44.05	8.22963		44.05	8.16865				220.25	8.29402		110.125	8.10779		66.075	8.25727		55.0625	8.26046		44.05	8.2608		44.05	8.22067		44.05	8.1805
110.25	8.238		110.25	8.13104		66.15	8.25722		55.125	8.26447		44.1	8.27376		44.1	8.22764		44.1	8.17473				220.5	8.2898		110.25	8.10787		66.15	8.25627		55.125	8.26068		44.1	8.25955		44.1	8.21615		44.1	8.18406
110.375	8.23355		110.375	8.12938		66.225	8.25487		55.1875	8.26429		44.15	8.27442		44.15	8.23019		44.15	8.17112				220.75	8.29114		110.375	8.10481		66.225	8.25454		55.1875	8.25764		44.15	8.2625		44.15	8.2169		44.15	8.18139
110.5	8.2312		110.5	8.12836		66.3	8.25847		55.25	8.26571		44.2	8.27579		44.2	8.2299		44.2	8.17241				221	8.28916		110.5	8.10591		66.3	8.25641		55.25	8.25998		44.2	8.25827		44.2	8.21744		44.2	8.18149
110.625	8.22956		110.625	8.13038		66.375	8.25526		55.3125	8.26886		44.25	8.27267		44.25	8.22936		44.25	8.17392				221.25	8.28507		110.625	8.1092		66.375	8.25721		55.3125	8.26016		44.25	8.25972		44.25	8.216		44.25	8.18252
110.75	8.22948		110.75	8.12853		66.45	8.25791		55.375	8.2653		44.3	8.27643		44.3	8.22843		44.3	8.1766				221.5	8.29137		110.75	8.10859		66.45	8.25809		55.375	8.26042		44.3	8.26085		44.3	8.21708		44.3	8.17936
110.875	8.23196		110.875	8.12776		66.525	8.252		55.4375	8.26579		44.35	8.27839		44.35	8.2261		44.35	8.17328				221.75	8.29803		110.875	8.10757		66.525	8.25963		55.4375	8.25837		44.35	8.26197		44.35	8.21923		44.35	8.18426
111	8.23494		111	8.12937		66.6	8.257		55.5	8.26849		44.4	8.27874		44.4	8.23098		44.4	8.17168				222	8.29302		111	8.10537		66.6	8.25474		55.5	8.26116		44.4	8.26053		44.4	8.21809		44.4	8.18513
111.125	8.23112		111.125	8.13092		66.675	8.25385		55.5625	8.26836		44.45	8.27562		44.45	8.22744		44.45	8.17437				222.25	8.292		111.125	8.10956		66.675	8.25765		55.5625	8.26152		44.45	8.26284		44.45	8.21687		44.45	8.18506
111.25	8.23536		111.25	8.12762		66.75	8.25776		55.625	8.26611		44.5	8.27743		44.5	8.22897		44.5	8.17156				222.5	8.29576		111.25	8.10899		66.75	8.25818		55.625	8.25903		44.5	8.26627		44.5	8.21896		44.5	8.18448
111.375	8.22792		111.375	8.13109		66.825	8.25388		55.6875	8.26552		44.55	8.27985		44.55	8.22514		44.55	8.17093				222.75	8.29738		111.375	8.10549		66.825	8.25744		55.6875	8.26161		44.55	8.2626		44.55	8.21535		44.55	8.1834
111.5	8.22985		111.5	8.12982		66.9	8.25381		55.75	8.26606		44.6	8.27575		44.6	8.22681		44.6	8.17256				223	8.29665		111.5	8.10881		66.9	8.25557		55.75	8.26374		44.6	8.26225		44.6	8.21864		44.6	8.18171
111.625	8.22854		111.625	8.12903		66.975	8.25566		55.8125	8.26515		44.65	8.27716		44.65	8.22656		44.65	8.17271				223.25	8.29059		111.625	8.1079		66.975	8.25527		55.8125	8.26112		44.65	8.26292		44.65	8.21856		44.65	8.18276
111.75	8.22937		111.75	8.12744		67.05	8.25516		55.875	8.26346		44.7	8.27867		44.7	8.22821		44.7	8.1707				223.5	8.29487		111.75	8.10897		67.05	8.25496		55.875	8.26147		44.7	8.26143		44.7	8.21666		44.7	8.18389
111.875	8.22466		111.875	8.12712		67.125	8.25672		55.9375	8.27001		44.75	8.27895		44.75	8.22763		44.75	8.17663				223.75	8.29809		111.875	8.10936		67.125	8.2574		55.9375	8.2596		44.75	8.2597		44.75	8.22064		44.75	8.18373
112	8.22815		112	8.13028		67.2	8.25456		56	8.26505		44.8	8.27821		44.8	8.22392		44.8	8.17415				224	8.29519		112	8.10981		67.2	8.25753		56	8.26162		44.8	8.2611		44.8	8.21904		44.8	8.18359
112.125	8.22958		112.125	8.13356		67.275	8.25578		56.0625	8.26793		44.85	8.27666		44.85	8.22825		44.85	8.17401				224.25	8.29566		112.125	8.1098		67.275	8.26057		56.0625	8.26073		44.85	8.25906		44.85	8.21983		44.85	8.18099
112.25	8.23693		112.25	8.13314		67.35	8.25658		56.125	8.2656		44.9	8.27715		44.9	8.22824		44.9	8.17504				224.5	8.29693		112.25	8.10888		67.35	8.25807		56.125	8.26105		44.9	8.25663		44.9	8.22016		44.9	8.18352
112.375	8.22953		112.375	8.12917		67.425	8.25894		56.1875	8.26817		44.95	8.28035		44.95	8.22981		44.95	8.17467				224.75	8.29125		112.375	8.10914		67.425	8.25533		56.1875	8.26031		44.95	8.25735		44.95	8.22163		44.95	8.18455
112.5	8.22947		112.5	8.12888		67.5	8.25765		56.25	8.26562		45	8.27798		45	8.22896		45	8.17493				225	8.29773		112.5	8.10928		67.5	8.25417		56.25	8.25846		45	8.26341		45	8.2192		45	8.18214
112.625	8.23202		112.625	8.12759		67.575	8.25782		56.3125	8.26699		45.05	8.27917		45.05	8.23049		45.05	8.17317				225.25	8.29601		112.625	8.11172		67.575	8.25898		56.3125	8.25996		45.05	8.25931		45.05	8.21785		45.05	8.18304
112.75	8.22933		112.75	8.12782		67.65	8.25468		56.375	8.26807		45.1	8.2815		45.1	8.22892		45.1	8.17325				225.5	8.29913		112.75	8.10853		67.65	8.25399		56.375	8.2596		45.1	8.26302		45.1	8.21852		45.1	8.18123
112.875	8.23014		112.875	8.13031		67.725	8.25663		56.4375	8.26857		45.15	8.28066		45.15	8.22996		45.15	8.17363				225.75	8.29556		112.875	8.10945		67.725	8.25663		56.4375	8.26345		45.15	8.26348		45.15	8.21739		45.15	8.17977
113	8.22631		113	8.13163		67.8	8.25672		56.5	8.2655		45.2	8.27886		45.2	8.23002		45.2	8.17214				226	8.29501		113	8.10779		67.8	8.25282		56.5	8.25997		45.2	8.25858		45.2	8.21785		45.2	8.18008
113.125	8.22621		113.125	8.13304		67.875	8.25436		56.5625	8.26569		45.25	8.27754		45.25	8.23018		45.25	8.17142				226.25	8.29937		113.125	8.10944		67.875	8.2542		56.5625	8.26162		45.25	8.26469		45.25	8.21756		45.25	8.1806
113.25	8.22505		113.25	8.13007		67.95	8.25698		56.625	8.26704		45.3	8.2788		45.3	8.22806		45.3	8.17192				226.5	8.29701		113.25	8.11024		67.95	8.25833		56.625	8.26242		45.3	8.26396		45.3	8.21629		45.3	8.18001
113.375	8.23115		113.375	8.12513		68.025	8.25804		56.6875	8.26584		45.35	8.27799		45.35	8.22568		45.35	8.17208				226.75	8.30422		113.375	8.10843		68.025	8.25722		56.6875	8.26146		45.35	8.26629		45.35	8.21812		45.35	8.1809
113.5	8.23463		113.5	8.12891		68.1	8.25918		56.75	8.26287		45.4	8.28148		45.4	8.23045		45.4	8.17183				227	8.29772		113.5	8.10841		68.1	8.25757		56.75	8.26574		45.4	8.26347		45.4	8.22131		45.4	8.18057
113.625	8.23365		113.625	8.12999		68.175	8.25819		56.8125	8.26164		45.45	8.27809		45.45	8.22961		45.45	8.17025				227.25	8.30288		113.625	8.11113		68.175	8.2563		56.8125	8.26466		45.45	8.26374		45.45	8.21689		45.45	8.18238
113.75	8.23284		113.75	8.12982		68.25	8.25875		56.875	8.26557		45.5	8.27492		45.5	8.22927		45.5	8.17065				227.5	8.29666		113.75	8.10927		68.25	8.2595		56.875	8.26276		45.5	8.26411		45.5	8.21825		45.5	8.18377
113.875	8.23186		113.875	8.13556		68.325	8.26054		56.9375	8.26607		45.55	8.27497		45.55	8.23025		45.55	8.17043				227.75	8.29724		113.875	8.11259		68.325	8.25804		56.9375	8.26095		45.55	8.26346		45.55	8.21965		45.55	8.18544
114	8.23157		114	8.13118		68.4	8.25667		57	8.26784		45.6	8.2756		45.6	8.22946		45.6	8.1718				228	8.29455		114	8.1099		68.4	8.25783		57	8.26289		45.6	8.26417		45.6	8.22229		45.6	8.18459
114.125	8.22896		114.125	8.13252		68.475	8.25347		57.0625	8.26601		45.65	8.27587		45.65	8.22665		45.65	8.17455				228.25	8.29291		114.125	8.10773		68.475	8.25956		57.0625	8.26203		45.65	8.26555		45.65	8.22064		45.65	8.18527
114.25	8.23054		114.25	8.13014		68.55	8.25602		57.125	8.26738		45.7	8.27695		45.7	8.2331		45.7	8.17318				228.5	8.29767		114.25	8.10943		68.55	8.25835		57.125	8.26248		45.7	8.26353		45.7	8.21591		45.7	8.18508
114.375	8.23078		114.375	8.13167		68.625	8.25685		57.1875	8.26806		45.75	8.27715		45.75	8.22938		45.75	8.17423				228.75	8.29301		114.375	8.11252		68.625	8.25547		57.1875	8.26157		45.75	8.26652		45.75	8.22032		45.75	8.187
114.5	8.22572		114.5	8.13376		68.7	8.25494		57.25	8.26517		45.8	8.27664		45.8	8.2307		45.8	8.173				229	8.30087		114.5	8.11139		68.7	8.25916		57.25	8.26524		45.8	8.26157		45.8	8.21708		45.8	8.18454
114.625	8.23232		114.625	8.13173		68.775	8.25671		57.3125	8.2639		45.85	8.27963		45.85	8.22775		45.85	8.17386				229.25	8.29378		114.625	8.1104		68.775	8.25951		57.3125	8.26421		45.85	8.26257		45.85	8.21771		45.85	8.18798
114.75	8.2266		114.75	8.13348		68.85	8.25722		57.375	8.26542		45.9	8.27753		45.9	8.22605		45.9	8.17298				229.5	8.29912		114.75	8.11124		68.85	8.25755		57.375	8.26229		45.9	8.25813		45.9	8.21777		45.9	8.18666
114.875	8.22412		114.875	8.13261		68.925	8.26309		57.4375	8.26495		45.95	8.28014		45.95	8.22959		45.95	8.17357				229.75	8.2982		114.875	8.11063		68.925	8.25837		57.4375	8.26027		45.95	8.26731		45.95	8.22056		45.95	8.18352
115	8.23143		115	8.13107		69	8.26402		57.5	8.26402		46	8.27755		46	8.22731		46	8.17198				230	8.29361		115	8.10914		69	8.25552		57.5	8.26269		46	8.26399		46	8.21654		46	8.18811
115.125	8.22928		115.125	8.13394		69.075	8.26165		57.5625	8.26723		46.05	8.27769		46.05	8.225		46.05	8.17404				230.25	8.29937		115.125	8.11036		69.075	8.25852		57.5625	8.26181		46.05	8.26456		46.05	8.22067		46.05	8.18346
115.25	8.23268		115.25	8.13259		69.15	8.25634		57.625	8.264		46.1	8.27726		46.1	8.22822		46.1	8.17118				230.5	8.29214		115.25	8.11285		69.15	8.2565		57.625	8.26643		46.1	8.2584		46.1	8.22101		46.1	8.1832
115.375	8.23216		115.375	8.13311		69.225	8.26422		57.6875	8.26512		46.15	8.28032		46.15	8.22988		46.15	8.1719				230.75	8.29242		115.375	8.10911		69.225	8.25921		57.6875	8.26419		46.15	8.26435		46.15	8.22082		46.15	8.18603
115.5	8.24346		115.5	8.13067		69.3	8.25932		57.75	8.26674		46.2	8.28165		46.2	8.23038		46.2	8.17137				231	8.29615		115.5	8.11159		69.3	8.25628		57.75	8.26292		46.2	8.26328		46.2	8.22171		46.2	8.18591
115.625	8.23825		115.625	8.13392		69.375	8.25914		57.8125	8.26565		46.25	8.27758		46.25	8.22679		46.25	8.17389				231.25	8.2962		115.625	8.10981		69.375	8.25904		57.8125	8.26288		46.25	8.25883		46.25	8.22084		46.25	8.18633
115.75	8.23501		115.75	8.13349		69.45	8.25904		57.875	8.26692		46.3	8.2787		46.3	8.23003		46.3	8.17707				231.5	8.29566		115.75	8.11105		69.45	8.25699		57.875	8.26345		46.3	8.26001		46.3	8.22054		46.3	8.18413
115.875	8.23878		115.875	8.13421		69.525	8.26156		57.9375	8.26572		46.35	8.27581		46.35	8.22973		46.35	8.1779				231.75	8.29308		115.875	8.11141		69.525	8.25876		57.9375	8.26564		46.35	8.26219		46.35	8.2191		46.35	8.18447
116	8.23419		116	8.13304		69.6	8.26157		58	8.26859		46.4	8.27726		46.4	8.22883		46.4	8.1773				232	8.30009		116	8.11001		69.6	8.25848		58	8.26432		46.4	8.26265		46.4	8.21956		46.4	8.18543
116.125	8.23181		116.125	8.13467		69.675	8.25883		58.0625	8.26783		46.45	8.27922		46.45	8.23022		46.45	8.17893				232.25	8.30023		116.125	8.11274		69.675	8.25965		58.0625	8.26363		46.45	8.26375		46.45	8.2196		46.45	8.18628
116.25	8.23057		116.25	8.13222		69.75	8.26161		58.125	8.26853		46.5	8.2793		46.5	8.22938		46.5	8.17829				232.5	8.29927		116.25	8.1174		69.75	8.25947		58.125	8.26423		46.5	8.26034		46.5	8.22041		46.5	8.18346
116.375	8.22114		116.375	8.13387		69.825	8.25838		58.1875	8.26642		46.55	8.27732		46.55	8.22946		46.55	8.17446				232.75	8.29907		116.375	8.11141		69.825	8.25994		58.1875	8.26472		46.55	8.25906		46.55	8.22005		46.55	8.18925
116.5	8.23284		116.5	8.13228		69.9	8.25838		58.25	8.2665		46.6	8.27964		46.6	8.23164		46.6	8.17604				233	8.29943		116.5	8.11433		69.9	8.25732		58.25	8.26576		46.6	8.26261		46.6	8.2203		46.6	8.1856
116.625	8.23151		116.625	8.13581		69.975	8.2626		58.3125	8.26687		46.65	8.27715		46.65	8.23005		46.65	8.17627				233.25	8.2954		116.625	8.11498		69.975	8.25955		58.3125	8.25919		46.65	8.26756		46.65	8.22172		46.65	8.18597
116.75	8.22816		116.75	8.13574		70.05	8.2598		58.375	8.26718		46.7	8.27632		46.7	8.23041		46.7	8.1734				233.5	8.29898		116.75	8.11244		70.05	8.26073		58.375	8.26366		46.7	8.26536		46.7	8.22188		46.7	8.18258
116.875	8.23124		116.875	8.13697		70.125	8.26008		58.4375	8.26871		46.75	8.27573		46.75	8.23157		46.75	8.17594				233.75	8.2982		116.875	8.11155		70.125	8.26138		58.4375	8.26205		46.75	8.26335		46.75	8.22124		46.75	8.1832
117	8.2362		117	8.13837		70.2	8.25752		58.5	8.26691		46.8	8.27744		46.8	8.22772		46.8	8.17789				234	8.29911		117	8.11732		70.2	8.25857		58.5	8.26351		46.8	8.26285		46.8	8.2213		46.8	8.18197
117.125	8.23787		117.125	8.13615		70.275	8.26237		58.5625	8.2667		46.85	8.27855		46.85	8.23009		46.85	8.17594				234.25	8.29709		117.125	8.11264		70.275	8.25871		58.5625	8.26489		46.85	8.26028		46.85	8.22175		46.85	8.1867
117.25	8.23441		117.25	8.13341		70.35	8.25848		58.625	8.27027		46.9	8.27732		46.9	8.22902		46.9	8.17544				234.5	8.29488		117.25	8.11206		70.35	8.25924		58.625	8.25873		46.9	8.26328		46.9	8.22251		46.9	8.18135
117.375	8.23509		117.375	8.13664		70.425	8.26153		58.6875	8.26705		46.95	8.27786		46.95	8.22936		46.95	8.17529				234.75	8.29752		117.375	8.11239		70.425	8.25964		58.6875	8.26415		46.95	8.26237		46.95	8.22153		46.95	8.18352
117.5	8.2355		117.5	8.13178		70.5	8.25745		58.75	8.27222		47	8.27425		47	8.23056		47	8.17574				235	8.29659		117.5	8.11111		70.5	8.26239		58.75	8.26582		47	8.26377		47	8.21993		47	8.18318
117.625	8.23468		117.625	8.13166		70.575	8.25944		58.8125	8.26843		47.05	8.27643		47.05	8.23048		47.05	8.17608				235.25	8.29308		117.625	8.11178		70.575	8.26262		58.8125	8.26448		47.05	8.26205		47.05	8.21923		47.05	8.18072
117.75	8.23707		117.75	8.13422		70.65	8.25866		58.875	8.26916		47.1	8.28059		47.1	8.23013		47.1	8.17296				235.5	8.29557		117.75	8.10984		70.65	8.26067		58.875	8.26332		47.1	8.26569		47.1	8.22083		47.1	8.18361
117.875	8.23912		117.875	8.1346		70.725	8.25894		58.9375	8.27378		47.15	8.27835		47.15	8.23416		47.15	8.17658				235.75	8.30223		117.875	8.11322		70.725	8.2606		58.9375	8.26376		47.15	8.26002		47.15	8.21904		47.15	8.18141
118	8.24322		118	8.13397		70.8	8.25934		59	8.26832		47.2	8.28007		47.2	8.23163		47.2	8.1751				236	8.30487		118	8.11056		70.8	8.26072		59	8.26439		47.2	8.26324		47.2	8.22184		47.2	8.183
118.125	8.23716		118.125	8.13512		70.875	8.26019		59.0625	8.26778		47.25	8.28007		47.25	8.23367		47.25	8.17711				236.25	8.29806		118.125	8.1091		70.875	8.2579		59.0625	8.26559		47.25	8.26524		47.25	8.21974		47.25	8.18209
118.25	8.23886		118.25	8.13051		70.95	8.25774		59.125	8.26671		47.3	8.27834		47.3	8.23004		47.3	8.17681				236.5	8.29982		118.25	8.11353		70.95	8.26262		59.125	8.26715		47.3	8.26472		47.3	8.22159		47.3	8.18422
118.375	8.23331		118.375	8.13329		71.025	8.25576		59.1875	8.26548		47.35	8.27876		47.35	8.23401		47.35	8.17549				236.75	8.30201		118.375	8.11164		71.025	8.26211		59.1875	8.26457		47.35	8.26728		47.35	8.22009		47.35	8.18192
118.5	8.23725		118.5	8.13167		71.1	8.25956		59.25	8.26958		47.4	8.27775		47.4	8.23083		47.4	8.17765				237	8.30047		118.5	8.1097		71.1	8.25811		59.25	8.26747		47.4	8.26671		47.4	8.21843		47.4	8.18489
118.625	8.23485		118.625	8.13408		71.175	8.2564		59.3125	8.26672		47.45	8.27865		47.45	8.2344		47.45	8.17515				237.25	8.29841		118.625	8.11367		71.175	8.26245		59.3125	8.26226		47.45	8.26428		47.45	8.22064		47.45	8.18238
118.75	8.23609		118.75	8.1323		71.25	8.25689		59.375	8.27002		47.5	8.28106		47.5	8.23054		47.5	8.17596				237.5	8.30041		118.75	8.11392		71.25	8.25896		59.375	8.26556		47.5	8.26321		47.5	8.22048		47.5	8.18172
118.875	8.23065		118.875	8.13664		71.325	8.25844		59.4375	8.27038		47.55	8.28016		47.55	8.23517		47.55	8.1746				237.75	8.30093		118.875	8.11473		71.325	8.25941		59.4375	8.26312		47.55	8.26433		47.55	8.21936		47.55	8.18401
119	8.23217		119	8.13848		71.4	8.25921		59.5	8.27065		47.6	8.27805		47.6	8.23154		47.6	8.17377				238	8.30514		119	8.11296		71.4	8.25907		59.5	8.26603		47.6	8.26503		47.6	8.22245		47.6	8.18279
119.125	8.2399		119.125	8.13291		71.475	8.25838		59.5625	8.27097		47.65	8.27925		47.65	8.23119		47.65	8.17279				238.25	8.29899		119.125	8.11489		71.475	8.26262		59.5625	8.26909		47.65	8.26126		47.65	8.21863		47.65	8.18395
119.25	8.23448		119.25	8.13469		71.55	8.25919		59.625	8.27039		47.7	8.28091		47.7	8.23436		47.7	8.17175				238.5	8.29712		119.25	8.11534		71.55	8.26104		59.625	8.26488		47.7	8.26255		47.7	8.2211		47.7	8.18344
119.375	8.23273		119.375	8.13395		71.625	8.26014		59.6875	8.27154		47.75	8.27893		47.75	8.23208		47.75	8.17673				238.75	8.29536		119.375	8.11455		71.625	8.26303		59.6875	8.26636		47.75	8.26527		47.75	8.22377		47.75	8.18476
119.5	8.22898		119.5	8.13389		71.7	8.25637		59.75	8.27119		47.8	8.27724		47.8	8.23637		47.8	8.17589				239	8.30076		119.5	8.11296		71.7	8.26329		59.75	8.26249		47.8	8.26352		47.8	8.21834		47.8	8.18488
119.625	8.22778		119.625	8.13479		71.775	8.26274		59.8125	8.27082		47.85	8.27976		47.85	8.23467		47.85	8.17641				239.25	8.29914		119.625	8.11686		71.775	8.25859		59.8125	8.26643		47.85	8.26502		47.85	8.22051		47.85	8.18457
119.75	8.22816		119.75	8.13947		71.85	8.25796		59.875	8.27106		47.9	8.28119		47.9	8.23103		47.9	8.17548				239.5	8.29976		119.75	8.11308		71.85	8.26127		59.875	8.26488		47.9	8.2619		47.9	8.22164		47.9	8.18733
119.875	8.22857		119.875	8.13491		71.925	8.26435		59.9375	8.26949		47.95	8.28181		47.95	8.23709		47.95	8.17314				239.75	8.29975		119.875	8.11059		71.925	8.26255		59.9375	8.26125		47.95	8.26491		47.95	8.21934		47.95	8.18717
120	8.23143		120	8.13197		72	8.26377		60	8.27157		48	8.28075		48	8.23266		48	8.1756				240	8.29921		120	8.11319		72	8.2583		60	8.26474		48	8.26609		48	8.21852		48	8.18515
120.125	8.23378		120.125	8.1342		72.075	8.26345		60.0625	8.26937		48.05	8.28012		48.05	8.23387		48.05	8.17476				240.25	8.2964		120.125	8.11333		72.075	8.25838		60.0625	8.26389		48.05	8.26417		48.05	8.21878		48.05	8.18462
120.25	8.23251		120.25	8.1365		72.15	8.26455		60.125	8.27141		48.1	8.27669		48.1	8.23417		48.1	8.17469				240.5	8.29904		120.25	8.11239		72.15	8.26254		60.125	8.2639		48.1	8.26279		48.1	8.2196		48.1	8.18444
120.375	8.23689		120.375	8.13917		72.225	8.26493		60.1875	8.2694		48.15	8.28085		48.15	8.23227		48.15	8.17636				240.75	8.29401		120.375	8.11399		72.225	8.26048		60.1875	8.26315		48.15	8.26684		48.15	8.22265		48.15	8.18344
120.5	8.23951		120.5	8.13703		72.3	8.26115		60.25	8.2697		48.2	8.28233		48.2	8.2338		48.2	8.17544				241	8.30013		120.5	8.11412		72.3	8.26165		60.25	8.26518		48.2	8.2646		48.2	8.22027		48.2	8.18911
120.625	8.23455		120.625	8.13638		72.375	8.26239		60.3125	8.26849		48.25	8.2774		48.25	8.23118		48.25	8.17662				241.25	8.29852		120.625	8.11689		72.375	8.26119		60.3125	8.26916		48.25	8.26308		48.25	8.21729		48.25	8.19098
120.75	8.23672		120.75	8.13449		72.45	8.26424		60.375	8.2715		48.3	8.27917		48.3	8.23003		48.3	8.17193				241.5	8.30727		120.75	8.11153		72.45	8.26254		60.375	8.26076		48.3	8.26478		48.3	8.21984		48.3	8.18785
120.875	8.23632		120.875	8.13726		72.525	8.25971		60.4375	8.27182		48.35	8.27963		48.35	8.22886		48.35	8.17587				241.75	8.29963		120.875	8.11594		72.525	8.26474		60.4375	8.26224		48.35	8.26872		48.35	8.22304		48.35	8.19037
121	8.23067		121	8.13443		72.6	8.25901		60.5	8.27052		48.4	8.28192		48.4	8.23292		48.4	8.17597				242	8.29658		121	8.11404		72.6	8.26381		60.5	8.26364		48.4	8.26596		48.4	8.21943		48.4	8.18737
121.125	8.23355		121.125	8.13823		72.675	8.26309		60.5625	8.27002		48.45	8.27952		48.45	8.23261		48.45	8.17568				242.25	8.29943		121.125	8.11221		72.675	8.26345		60.5625	8.26083		48.45	8.26591		48.45	8.21886		48.45	8.18601
121.25	8.23617		121.25	8.13852		72.75	8.25914		60.625	8.26796		48.5	8.2815		48.5	8.23077		48.5	8.17408				242.5	8.29653		121.25	8.11393		72.75	8.26277		60.625	8.26377		48.5	8.26529		48.5	8.22075		48.5	8.18559
121.375	8.23228		121.375	8.13675		72.825	8.25976		60.6875	8.26799		48.55	8.2823		48.55	8.23385		48.55	8.17291				242.75	8.29949		121.375	8.11276		72.825	8.26087		60.6875	8.26663		48.55	8.26101		48.55	8.22062		48.55	8.18502
121.5	8.23537		121.5	8.13927		72.9	8.2618		60.75	8.26793		48.6	8.28004		48.6	8.23333		48.6	8.175				243	8.30471		121.5	8.1156		72.9	8.26133		60.75	8.26429		48.6	8.26924		48.6	8.22003		48.6	8.19055
121.625	8.23343		121.625	8.13243		72.975	8.259		60.8125	8.26809		48.65	8.28198		48.65	8.23292		48.65	8.17286				243.25	8.30053		121.625	8.11392		72.975	8.25947		60.8125	8.26568		48.65	8.26975		48.65	8.21947		48.65	8.18294
121.75	8.23246		121.75	8.13474		73.05	8.26245		60.875	8.27009		48.7	8.28235		48.7	8.23338		48.7	8.17776				243.5	8.30179		121.75	8.11069		73.05	8.26501		60.875	8.26965		48.7	8.2642		48.7	8.21972		48.7	8.18688
121.875	8.23246		121.875	8.13507		73.125	8.26215		60.9375	8.26792		48.75	8.28098		48.75	8.23164		48.75	8.17376				243.75	8.2974		121.875	8.11518		73.125	8.26056		60.9375	8.26803		48.75	8.26455		48.75	8.22232		48.75	8.18964
122	8.23401		122	8.13435		73.2	8.26004		61	8.26825		48.8	8.28005		48.8	8.23171		48.8	8.17521				244	8.3016		122	8.11306		73.2	8.2595		61	8.26615		48.8	8.26569		48.8	8.22044		48.8	8.18415
122.125	8.23585		122.125	8.13644		73.275	8.26075		61.0625	8.2692		48.85	8.28194		48.85	8.22992		48.85	8.17587				244.25	8.30029		122.125	8.11423		73.275	8.26088		61.0625	8.26333		48.85	8.26583		48.85	8.21838		48.85	8.18785
122.25	8.23365		122.25	8.13462		73.35	8.26046		61.125	8.2662		48.9	8.282		48.9	8.23385		48.9	8.17393				244.5	8.29969		122.25	8.11244		73.35	8.26069		61.125	8.26465		48.9	8.26462		48.9	8.22365		48.9	8.1845
122.375	8.23606		122.375	8.13519		73.425	8.26298		61.1875	8.26777		48.95	8.28066		48.95	8.23131		48.95	8.17749				244.75	8.29533		122.375	8.11638		73.425	8.26037		61.1875	8.26439		48.95	8.26745		48.95	8.22464		48.95	8.18742
122.5	8.22548		122.5	8.13321		73.5	8.26262		61.25	8.27113		49	8.27888		49	8.23409		49	8.17488				245	8.29522		122.5	8.11656		73.5	8.26138		61.25	8.2665		49	8.26452		49	8.22248		49	8.18639
122.625	8.23123		122.625	8.13719		73.575	8.26351		61.3125	8.26614		49.05	8.27895		49.05	8.23265		49.05	8.17536				245.25	8.29594		122.625	8.11746		73.575	8.26103		61.3125	8.26533		49.05	8.2654		49.05	8.22226		49.05	8.18473
122.75	8.23749		122.75	8.13756		73.65	8.26373		61.375	8.26948		49.1	8.28173		49.1	8.2339		49.1	8.1756				245.5	8.29688		122.75	8.11669		73.65	8.25876		61.375	8.26689		49.1	8.26756		49.1	8.22446		49.1	8.18501
122.875	8.24235		122.875	8.13493		73.725	8.26055		61.4375	8.2689		49.15	8.28088		49.15	8.23235		49.15	8.17333				245.75	8.30071		122.875	8.11558		73.725	8.2645		61.4375	8.26776		49.15	8.26793		49.15	8.22212		49.15	8.18844
123	8.23653		123	8.1355		73.8	8.26406		61.5	8.26915		49.2	8.27656		49.2	8.2329		49.2	8.17536				246	8.30701		123	8.11438		73.8	8.26139		61.5	8.2665		49.2	8.26773		49.2	8.22111		49.2	8.18495
123.125	8.23499		123.125	8.13804		73.875	8.2652		61.5625	8.27024		49.25	8.28281		49.25	8.23163		49.25	8.17517				246.25	8.30373		123.125	8.11292		73.875	8.26163		61.5625	8.26656		49.25	8.26475		49.25	8.2208		49.25	8.18819
123.25	8.23712		123.25	8.13861		73.95	8.26196		61.625	8.27094		49.3	8.28117		49.3	8.23642		49.3	8.1758				246.5	8.30398		123.25	8.11476		73.95	8.26102		61.625	8.26659		49.3	8.26732		49.3	8.22102		49.3	8.18611
123.375	8.23526		123.375	8.13904		74.025	8.2633		61.6875	8.26858		49.35	8.28067		49.35	8.2316		49.35	8.17667				246.75	8.30354		123.375	8.11303		74.025	8.25895		61.6875	8.26856		49.35	8.26962		49.35	8.22359		49.35	8.18712
123.5	8.2341		123.5	8.13564		74.1	8.26081		61.75	8.2701		49.4	8.27626		49.4	8.23298		49.4	8.17307				247	8.3022		123.5	8.11415		74.1	8.26155		61.75	8.26635		49.4	8.26667		49.4	8.22232		49.4	8.1853
123.625	8.23752		123.625	8.137		74.175	8.26281		61.8125	8.26973		49.45	8.27998		49.45	8.23215		49.45	8.17651				247.25	8.30633		123.625	8.1178		74.175	8.25977		61.8125	8.2636		49.45	8.2668		49.45	8.22145		49.45	8.18732
123.75	8.23863		123.75	8.13841		74.25	8.2634		61.875	8.26548		49.5	8.27957		49.5	8.23283		49.5	8.17522				247.5	8.30309		123.75	8.11515		74.25	8.26661		61.875	8.26227		49.5	8.26353		49.5	8.22191		49.5	8.18625
123.875	8.23797		123.875	8.13589		74.325	8.26559		61.9375	8.26713		49.55	8.27801		49.55	8.23374		49.55	8.17715				247.75	8.30361		123.875	8.1142		74.325	8.26208		61.9375	8.26425		49.55	8.26807		49.55	8.2237		49.55	8.18656
124	8.24061		124	8.13827		74.4	8.26444		62	8.26905		49.6	8.27802		49.6	8.2311		49.6	8.17495				248	8.31014		124	8.11493		74.4	8.26336		62	8.26338		49.6	8.26496		49.6	8.22231		49.6	8.18711
124.125	8.24076		124.125	8.13828		74.475	8.26267		62.0625	8.27003		49.65	8.27814		49.65	8.23314		49.65	8.1759				248.25	8.30639		124.125	8.11322		74.475	8.26014		62.0625	8.26677		49.65	8.26736		49.65	8.22494		49.65	8.18696
124.25	8.23318		124.25	8.13871		74.55	8.26459		62.125	8.2716		49.7	8.2797		49.7	8.23254		49.7	8.1797				248.5	8.30082		124.25	8.11497		74.55	8.25759		62.125	8.26831		49.7	8.26285		49.7	8.22158		49.7	8.18775
124.375	8.23674		124.375	8.13684		74.625	8.26241		62.1875	8.27134		49.75	8.27936		49.75	8.23118		49.75	8.17397				248.75	8.29549		124.375	8.11605		74.625	8.26127		62.1875	8.26912		49.75	8.26467		49.75	8.22232		49.75	8.18807
124.5	8.23058		124.5	8.13509		74.7	8.26491		62.25	8.27324		49.8	8.28299		49.8	8.23203		49.8	8.17906				249	8.30162		124.5	8.11616		74.7	8.26301		62.25	8.26807		49.8	8.26393		49.8	8.22285		49.8	8.18647
124.625	8.23687		124.625	8.13616		74.775	8.26558		62.3125	8.27069		49.85	8.28127		49.85	8.23092		49.85	8.17761				249.25	8.30482		124.625	8.11628		74.775	8.26009		62.3125	8.26938		49.85	8.26523		49.85	8.22002		49.85	8.18767
124.75	8.23526		124.75	8.13876		74.85	8.26336		62.375	8.27303		49.9	8.27968		49.9	8.23183		49.9	8.17529				249.5	8.30503		124.75	8.1193		74.85	8.26501		62.375	8.27005		49.9	8.2666		49.9	8.22145		49.9	8.18858
124.875	8.23377		124.875	8.13826		74.925	8.26239		62.4375	8.27454		49.95	8.28058		49.95	8.23323		49.95	8.1738				249.75	8.29892		124.875	8.11904		74.925	8.26015		62.4375	8.27077		49.95	8.26441		49.95	8.22092		49.95	8.18767
125	8.23477		125	8.13585		75	8.26174		62.5	8.27117		50	8.28261		50	8.23095		50	8.17753				250	8.30246		125	8.11842		75	8.26291		62.5	8.26733		50	8.26681		50	8.22178		50	8.18992
125.125	8.23882		125.125	8.13727		75.075	8.26213		62.5625	8.26965		50.05	8.27715		50.05	8.23517		50.05	8.17715				250.25	8.30455		125.125	8.11442		75.075	8.26093		62.5625	8.26864		50.05	8.27014		50.05	8.22356		50.05	8.18999
125.25	8.2352		125.25	8.13935		75.15	8.2615		62.625	8.27039		50.1	8.28037		50.1	8.23153		50.1	8.17541				250.5	8.30398		125.25	8.11582		75.15	8.26314		62.625	8.26769		50.1	8.26411		50.1	8.22321		50.1	8.18802
125.375	8.2438		125.375	8.13903		75.225	8.26463		62.6875	8.26735		50.15	8.27821		50.15	8.23427		50.15	8.17435				250.75	8.30569		125.375	8.11534		75.225	8.25892		62.6875	8.2703		50.15	8.26482		50.15	8.2222		50.15	8.18991
125.5	8.23715		125.5	8.14081		75.3	8.26698		62.75	8.26906		50.2	8.28034		50.2	8.23134		50.2	8.17675				251	8.30601		125.5	8.11732		75.3	8.26514		62.75	8.26895		50.2	8.26418		50.2	8.22194		50.2	8.19023
125.625	8.2343		125.625	8.13845		75.375	8.26085		62.8125	8.26677		50.25	8.28107		50.25	8.23076		50.25	8.17618				251.25	8.30457		125.625	8.11728		75.375	8.26122		62.8125	8.27117		50.25	8.26757		50.25	8.22556		50.25	8.18637
125.75	8.24086		125.75	8.13938		75.45	8.26697		62.875	8.26672		50.3	8.27983		50.3	8.23345		50.3	8.17764				251.5	8.29591		125.75	8.11315		75.45	8.26081		62.875	8.2652		50.3	8.26583		50.3	8.22189		50.3	8.18828
125.875	8.23607		125.875	8.13984		75.525	8.26489		62.9375	8.27263		50.35	8.28098		50.35	8.23314		50.35	8.1761				251.75	8.29766		125.875	8.11435		75.525	8.26547		62.9375	8.27001		50.35	8.26639		50.35	8.22382		50.35	8.18527
126	8.23978		126	8.13863		75.6	8.26568		63	8.26918		50.4	8.27993		50.4	8.23484		50.4	8.17814				252	8.29648		126	8.11698		75.6	8.26372		63	8.27091		50.4	8.26649		50.4	8.22285		50.4	8.18677
126.125	8.23859		126.125	8.13776		75.675	8.26355		63.0625	8.27449		50.45	8.2805		50.45	8.23132		50.45	8.17665				252.25	8.30023		126.125	8.12167		75.675	8.26203		63.0625	8.27047		50.45	8.26663		50.45	8.22585		50.45	8.18792
126.25	8.23367		126.25	8.14066		75.75	8.26216		63.125	8.27212		50.5	8.28298		50.5	8.23176		50.5	8.17886				252.5	8.30709		126.25	8.11881		75.75	8.26358		63.125	8.2636		50.5	8.26119		50.5	8.22524		50.5	8.18851
126.375	8.23722		126.375	8.14055		75.825	8.26382		63.1875	8.26945		50.55	8.28191		50.55	8.23198		50.55	8.17654				252.75	8.3069		126.375	8.11797		75.825	8.26136		63.1875	8.26404		50.55	8.2629		50.55	8.21834		50.55	8.18662
126.5	8.24271		126.5	8.13758		75.9	8.26466		63.25	8.27108		50.6	8.28227		50.6	8.23305		50.6	8.17437				253	8.2997		126.5	8.11818		75.9	8.26469		63.25	8.26713		50.6	8.26394		50.6	8.2219		50.6	8.18981
126.625	8.24368		126.625	8.13593		75.975	8.26638		63.3125	8.2701		50.65	8.28276		50.65	8.233		50.65	8.17236				253.25	8.30616		126.625	8.11516		75.975	8.26351		63.3125	8.26923		50.65	8.26698		50.65	8.22113		50.65	8.18786
126.75	8.23918		126.75	8.13404		76.05	8.26023		63.375	8.2723		50.7	8.28253		50.7	8.23087		50.7	8.17553				253.5	8.30605		126.75	8.11619		76.05	8.26547		63.375	8.26811		50.7	8.26543		50.7	8.22306		50.7	8.18695
126.875	8.24934		126.875	8.13592		76.125	8.26551		63.4375	8.2704		50.75	8.27968		50.75	8.23334		50.75	8.17458				253.75	8.3093		126.875	8.11574		76.125	8.26706		63.4375	8.27047		50.75	8.26689		50.75	8.22479		50.75	8.18914
127	8.24278		127	8.13769		76.2	8.26044		63.5	8.27234		50.8	8.27854		50.8	8.23286		50.8	8.17532				254	8.30389		127	8.11612		76.2	8.26592		63.5	8.26697		50.8	8.26172		50.8	8.22562		50.8	8.18869
127.125	8.23979		127.125	8.13949		76.275	8.26202		63.5625	8.27199		50.85	8.27925		50.85	8.23397		50.85	8.17704				254.25	8.29989		127.125	8.1159		76.275	8.26319		63.5625	8.27242		50.85	8.26698		50.85	8.22377		50.85	8.18566
127.25	8.24143		127.25	8.13956		76.35	8.26681		63.625	8.27127		50.9	8.27663		50.9	8.23557		50.9	8.17612				254.5	8.30886		127.25	8.11669		76.35	8.26495		63.625	8.2698		50.9	8.26538		50.9	8.22327		50.9	8.18374
127.375	8.22843		127.375	8.14026		76.425	8.26617		63.6875	8.27092		50.95	8.27875		50.95	8.23272		50.95	8.17709				254.75	8.30057		127.375	8.11566		76.425	8.26137		63.6875	8.269		50.95	8.26805		50.95	8.22243		50.95	8.18785
127.5	8.24064		127.5	8.14057		76.5	8.26286		63.75	8.27244		51	8.279		51	8.22854		51	8.17764				255	8.30339		127.5	8.1198		76.5	8.26396		63.75	8.26864		51	8.26589		51	8.22352		51	8.19275
127.625	8.23561		127.625	8.13774		76.575	8.26475		63.8125	8.27095		51.05	8.27814		51.05	8.23293		51.05	8.17748				255.25	8.30102		127.625	8.11922		76.575	8.26353		63.8125	8.26733		51.05	8.26654		51.05	8.22272		51.05	8.18757
127.75	8.24178		127.75	8.14162		76.65	8.26407		63.875	8.27251		51.1	8.28141		51.1	8.23672		51.1	8.17747				255.5	8.30191		127.75	8.11881		76.65	8.2646		63.875	8.26884		51.1	8.27106		51.1	8.22142		51.1	8.18589
127.875	8.23973		127.875	8.13954		76.725	8.26259		63.9375	8.27304		51.15	8.28183		51.15	8.23456		51.15	8.17818				255.75	8.30329		127.875	8.11918		76.725	8.26694		63.9375	8.26602		51.15	8.2671		51.15	8.22046		51.15	8.18566
128	8.23636		128	8.13706		76.8	8.26549		64	8.27233		51.2	8.27863		51.2	8.23446		51.2	8.18013				256	8.30219		128	8.11602		76.8	8.26622		64	8.26672		51.2	8.26604		51.2	8.22005		51.2	8.18579
128.125	8.24024		128.125	8.14132		76.875	8.26234		64.0625	8.27142		51.25	8.27963		51.25	8.23573		51.25	8.17731				256.25	8.30311		128.125	8.11516		76.875	8.26451		64.0625	8.26747		51.25	8.26763		51.25	8.22197		51.25	8.1857
128.25	8.24128		128.25	8.13976		76.95	8.26488		64.125	8.27341		51.3	8.28208		51.3	8.23462		51.3	8.17793				256.5	8.30634		128.25	8.11527		76.95	8.26801		64.125	8.26783		51.3	8.26616		51.3	8.22403		51.3	8.18698
128.375	8.23802		128.375	8.14152		77.025	8.26802		64.1875	8.27324		51.35	8.28058		51.35	8.23609		51.35	8.17895				256.75	8.30691		128.375	8.11789		77.025	8.26387		64.1875	8.26636		51.35	8.26495		51.35	8.21812		51.35	8.18713
128.5	8.23826		128.5	8.13969		77.1	8.266		64.25	8.27152		51.4	8.28561		51.4	8.23652		51.4	8.18049				257	8.30466		128.5	8.11716		77.1	8.26349		64.25	8.26866		51.4	8.26859		51.4	8.21851		51.4	8.18695
128.625	8.235		128.625	8.14012		77.175	8.26649		64.3125	8.27437		51.45	8.2827		51.45	8.23422		51.45	8.17731				257.25	8.30242		128.625	8.1173		77.175	8.26414		64.3125	8.26994		51.45	8.26468		51.45	8.21812		51.45	8.18824
128.75	8.23912		128.75	8.13793		77.25	8.26563		64.375	8.27141		51.5	8.2829		51.5	8.2345		51.5	8.17636				257.5	8.30712		128.75	8.11772		77.25	8.26358		64.375	8.27066		51.5	8.26892		51.5	8.21801		51.5	8.18709
128.875	8.23842		128.875	8.13918		77.325	8.26471		64.4375	8.27477		51.55	8.28255		51.55	8.23503		51.55	8.18023				257.75	8.3061		128.875	8.11528		77.325	8.26745		64.4375	8.27101		51.55	8.26792		51.55	8.22043		51.55	8.18638
129	8.24101		129	8.13753		77.4	8.26498		64.5	8.27017		51.6	8.28033		51.6	8.23177		51.6	8.17564				258	8.30315		129	8.1175		77.4	8.26605		64.5	8.26901		51.6	8.26729		51.6	8.22186		51.6	8.18633
129.125	8.24302		129.125	8.13805		77.475	8.26568		64.5625	8.27249		51.65	8.27893		51.65	8.23292		51.65	8.17765				258.25	8.30148		129.125	8.11902		77.475	8.26817		64.5625	8.26738		51.65	8.27		51.65	8.22263		51.65	8.18598
129.25	8.24427		129.25	8.14233		77.55	8.26528		64.625	8.27369		51.7	8.27959		51.7	8.23373		51.7	8.17912				258.5	8.30338		129.25	8.11844		77.55	8.26625		64.625	8.26812		51.7	8.26592		51.7	8.2246		51.7	8.18827
129.375	8.23935		129.375	8.14167		77.625	8.26557		64.6875	8.27186		51.75	8.28259		51.75	8.23358		51.75	8.17711				258.75	8.30883		129.375	8.11828		77.625	8.26335		64.6875	8.26745		51.75	8.2688		51.75	8.22424		51.75	8.19103
129.5	8.2382		129.5	8.14236		77.7	8.26495		64.75	8.2731		51.8	8.2785		51.8	8.23344		51.8	8.17752				259	8.30632		129.5	8.12123		77.7	8.27074		64.75	8.27195		51.8	8.26763		51.8	8.2232		51.8	8.18755
129.625	8.23786		129.625	8.14149		77.775	8.26469		64.8125	8.27181		51.85	8.28207		51.85	8.23574		51.85	8.17485				259.25	8.30732		129.625	8.12352		77.775	8.26672		64.8125	8.2693		51.85	8.26686		51.85	8.22047		51.85	8.18893
129.75	8.24174		129.75	8.14307		77.85	8.2638		64.875	8.27117		51.9	8.27679		51.9	8.2352		51.9	8.17513				259.5	8.30448		129.75	8.11804		77.85	8.26524		64.875	8.26655		51.9	8.26833		51.9	8.22357		51.9	8.18503
129.875	8.23676		129.875	8.14042		77.925	8.26383		64.9375	8.27032		51.95	8.28179		51.95	8.23642		51.95	8.17663				259.75	8.30077		129.875	8.11749		77.925	8.26583		64.9375	8.26642		51.95	8.26665		51.95	8.22264		51.95	8.18773
130	8.23628		130	8.1397		78	8.26623		65	8.27038		52	8.28247		52	8.23533		52	8.18186				260	8.30447		130	8.11901		78	8.26504		65	8.26752		52	8.26489		52	8.22052		52	8.1878
130.125	8.24148		130.125	8.13878		78.075	8.2634		65.0625	8.27262		52.05	8.28253		52.05	8.23456		52.05	8.17563				260.25	8.31765		130.125	8.12043		78.075	8.26455		65.0625	8.26944		52.05	8.26662		52.05	8.22283		52.05	8.18461
130.25	8.23655		130.25	8.14129		78.15	8.26318		65.125	8.27521		52.1	8.28224		52.1	8.23395		52.1	8.17573				260.5	8.31139		130.25	8.12032		78.15	8.26699		65.125	8.26692		52.1	8.26555		52.1	8.22452		52.1	8.18926
130.375	8.23943		130.375	8.13888		78.225	8.26743		65.1875	8.27282		52.15	8.27899		52.15	8.23286		52.15	8.17824				260.75	8.30641		130.375	8.1191		78.225	8.26479		65.1875	8.27109		52.15	8.26606		52.15	8.22159		52.15	8.19083
130.5	8.24873		130.5	8.14225		78.3	8.26394		65.25	8.27123		52.2	8.28004		52.2	8.23323		52.2	8.17717				261	8.30361		130.5	8.12168		78.3	8.26483		65.25	8.26859		52.2	8.26809		52.2	8.22265		52.2	8.18875
130.625	8.24444		130.625	8.13794		78.375	8.2645		65.3125	8.27519		52.25	8.2802		52.25	8.23522		52.25	8.17405				261.25	8.30397		130.625	8.11842		78.375	8.26271		65.3125	8.27135		52.25	8.26824		52.25	8.22617		52.25	8.18922
130.75	8.23934		130.75	8.13995		78.45	8.26575		65.375	8.27169		52.3	8.2808		52.3	8.23359		52.3	8.18048				261.5	8.3074		130.75	8.1182		78.45	8.26581		65.375	8.27066		52.3	8.26879		52.3	8.22182		52.3	8.18802
130.875	8.23565		130.875	8.14022		78.525	8.26727		65.4375	8.27104		52.35	8.28002		52.35	8.23104		52.35	8.17936				261.75	8.30191		130.875	8.1174		78.525	8.26338		65.4375	8.26824		52.35	8.2692		52.35	8.22563		52.35	8.18686
131	8.24374		131	8.1414		78.6	8.26417		65.5	8.27651		52.4	8.2783		52.4	8.23716		52.4	8.17864				262	8.30394		131	8.11967		78.6	8.26487		65.5	8.27103		52.4	8.26873		52.4	8.22359		52.4	8.18544
131.125	8.23911		131.125	8.14013		78.675	8.26603		65.5625	8.27514		52.45	8.27891		52.45	8.23572		52.45	8.17892				262.25	8.30522		131.125	8.1184		78.675	8.26528		65.5625	8.26942		52.45	8.26857		52.45	8.22462		52.45	8.18536
131.25	8.23336		131.25	8.14267		78.75	8.26682		65.625	8.27162		52.5	8.27994		52.5	8.23534		52.5	8.17766				262.5	8.30496		131.25	8.11914		78.75	8.26395		65.625	8.27165		52.5	8.26798		52.5	8.22471		52.5	8.18765
131.375	8.24176		131.375	8.1417		78.825	8.26907		65.6875	8.2739		52.55	8.27753		52.55	8.23511		52.55	8.17848				262.75	8.30492		131.375	8.11706		78.825	8.26538		65.6875	8.27075		52.55	8.2678		52.55	8.22146		52.55	8.18487
131.5	8.2395		131.5	8.14084		78.9	8.26859		65.75	8.27328		52.6	8.2795		52.6	8.23447		52.6	8.17971				263	8.30236		131.5	8.1176		78.9	8.26512		65.75	8.27063		52.6	8.26693		52.6	8.22257		52.6	8.18857
131.625	8.23582		131.625	8.14071		78.975	8.26553		65.8125	8.27558		52.65	8.27947		52.65	8.23937		52.65	8.17843				263.25	8.30092		131.625	8.11704		78.975	8.26607		65.8125	8.26814		52.65	8.26746		52.65	8.22218		52.65	8.1866
131.75	8.23556		131.75	8.14166		79.05	8.26418		65.875	8.27671		52.7	8.28095		52.7	8.23704		52.7	8.17545				263.5	8.30382		131.75	8.11926		79.05	8.26563		65.875	8.26725		52.7	8.26724		52.7	8.22114		52.7	8.18902
131.875	8.23971		131.875	8.1445		79.125	8.26579		65.9375	8.27163		52.75	8.28138		52.75	8.23717		52.75	8.17765				263.75	8.30618		131.875	8.12004		79.125	8.26441		65.9375	8.26734		52.75	8.2678		52.75	8.2212		52.75	8.18624
132	8.24388		132	8.14013		79.2	8.26845		66	8.27138		52.8	8.27928		52.8	8.23519		52.8	8.17851				264	8.30411		132	8.11892		79.2	8.26453		66	8.26669		52.8	8.26834		52.8	8.22202		52.8	8.18605
132.125	8.23529		132.125	8.13941		79.275	8.26727		66.0625	8.27524		52.85	8.28119		52.85	8.23719		52.85	8.1789				264.25	8.31087		132.125	8.12076		79.275	8.26794		66.0625	8.26764		52.85	8.26855		52.85	8.22555		52.85	8.18719
132.25	8.23959		132.25	8.14244		79.35	8.26718		66.125	8.27557		52.9	8.28576		52.9	8.23409		52.9	8.17902				264.5	8.307		132.25	8.11676		79.35	8.26621		66.125	8.2677		52.9	8.26919		52.9	8.22354		52.9	8.18769
132.375	8.23847		132.375	8.14208		79.425	8.2649		66.1875	8.27277		52.95	8.282		52.95	8.2365		52.95	8.17875				264.75	8.30576		132.375	8.11775		79.425	8.26721		66.1875	8.26852		52.95	8.2673		52.95	8.23012		52.95	8.18482
132.5	8.24412		132.5	8.14194		79.5	8.26581		66.25	8.27017		53	8.28176		53	8.23511		53	8.17734				265	8.30007		132.5	8.12361		79.5	8.26545		66.25	8.26729		53	8.26803		53	8.22136		53	8.18766
132.625	8.23759		132.625	8.14238		79.575	8.26441		66.3125	8.27686		53.05	8.27874		53.05	8.23528		53.05	8.17692				265.25	8.3047		132.625	8.12165		79.575	8.26653		66.3125	8.26923		53.05	8.26695		53.05	8.22676		53.05	8.18709
132.75	8.23875		132.75	8.14192		79.65	8.26761		66.375	8.27413		53.1	8.28244		53.1	8.23648		53.1	8.1773				265.5	8.30539		132.75	8.11976		79.65	8.26604		66.375	8.26902		53.1	8.27022		53.1	8.22568		53.1	8.18965
132.875	8.23631		132.875	8.14091		79.725	8.26881		66.4375	8.27376		53.15	8.28255		53.15	8.23764		53.15	8.17931				265.75	8.3055		132.875	8.12266		79.725	8.26581		66.4375	8.27149		53.15	8.26994		53.15	8.22607		53.15	8.18841
133	8.23637		133	8.14131		79.8	8.26518		66.5	8.2711		53.2	8.28327		53.2	8.23743		53.2	8.17736				266	8.29941		133	8.12067		79.8	8.26872		66.5	8.26808		53.2	8.26885		53.2	8.22164		53.2	8.18689
133.125	8.23686		133.125	8.14035		79.875	8.265		66.5625	8.27741		53.25	8.28087		53.25	8.23722		53.25	8.17845				266.25	8.3007		133.125	8.12212		79.875	8.26818		66.5625	8.2723		53.25	8.27305		53.25	8.22188		53.25	8.18848
133.25	8.24047		133.25	8.1385		79.95	8.26431		66.625	8.27582		53.3	8.28032		53.3	8.23718		53.3	8.17942				266.5	8.3032		133.25	8.11911		79.95	8.26395		66.625	8.26736		53.3	8.27377		53.3	8.22642		53.3	8.18669
133.375	8.23367		133.375	8.14059		80.025	8.26761		66.6875	8.27262		53.35	8.28204		53.35	8.23681		53.35	8.17922				266.75	8.30777		133.375	8.11883		80.025	8.26826		66.6875	8.27076		53.35	8.27096		53.35	8.22297		53.35	8.18659
133.5	8.23584		133.5	8.14414		80.1	8.26831		66.75	8.27401		53.4	8.28522		53.4	8.23797		53.4	8.17828				267	8.30957		133.5	8.12223		80.1	8.26483		66.75	8.26975		53.4	8.26732		53.4	8.22423		53.4	8.18755
133.625	8.24821		133.625	8.1423		80.175	8.26896		66.8125	8.27187		53.45	8.28283		53.45	8.23483		53.45	8.18041				267.25	8.31049		133.625	8.12139		80.175	8.26641		66.8125	8.27243		53.45	8.26678		53.45	8.22539		53.45	8.18898
133.75	8.24552		133.75	8.14214		80.25	8.26871		66.875	8.27214		53.5	8.27977		53.5	8.23922		53.5	8.17664				267.5	8.30838		133.75	8.12098		80.25	8.26863		66.875	8.27254		53.5	8.26958		53.5	8.22354		53.5	8.18817
133.875	8.2414		133.875	8.13787		80.325	8.27		66.9375	8.27508		53.55	8.28293		53.55	8.23785		53.55	8.17742				267.75	8.30837		133.875	8.11936		80.325	8.26933		66.9375	8.27232		53.55	8.26602		53.55	8.22427		53.55	8.18799
134	8.24108		134	8.13987		80.4	8.26724		67	8.27743		53.6	8.28292		53.6	8.24051		53.6	8.18311				268	8.31125		134	8.1221		80.4	8.2664		67	8.2716		53.6	8.26514		53.6	8.22356		53.6	8.18902
134.125	8.23669		134.125	8.13984		80.475	8.26858		67.0625	8.2745		53.65	8.28306		53.65	8.23849		53.65	8.17833				268.25	8.30909		134.125	8.12027		80.475	8.27436		67.0625	8.27098		53.65	8.26614		53.65	8.22632		53.65	8.1882
134.25	8.24151		134.25	8.14051		80.55	8.26553		67.125	8.27166		53.7	8.28393		53.7	8.23916		53.7	8.17974				268.5	8.30589		134.25	8.12526		80.55	8.26845		67.125	8.27081		53.7	8.26862		53.7	8.2268		53.7	8.1873
134.375	8.24558		134.375	8.14136		80.625	8.26687		67.1875	8.2739		53.75	8.28226		53.75	8.23548		53.75	8.17716				268.75	8.30421		134.375	8.11811		80.625	8.26721		67.1875	8.27024		53.75	8.27255		53.75	8.22672		53.75	8.1882
134.5	8.24028		134.5	8.14193		80.7	8.27079		67.25	8.27583		53.8	8.28294		53.8	8.23473		53.8	8.17915				269	8.29902		134.5	8.11962		80.7	8.26687		67.25	8.27419		53.8	8.26691		53.8	8.22546		53.8	8.18719
134.625	8.24618		134.625	8.14121		80.775	8.27194		67.3125	8.27566		53.85	8.28318		53.85	8.23445		53.85	8.18198				269.25	8.30402		134.625	8.11836		80.775	8.2654		67.3125	8.27197		53.85	8.2688		53.85	8.226		53.85	8.18769
134.75	8.24399		134.75	8.1443		80.85	8.26845		67.375	8.27213		53.9	8.28438		53.9	8.2378		53.9	8.1765				269.5	8.30505		134.75	8.12655		80.85	8.26535		67.375	8.27209		53.9	8.26548		53.9	8.2261		53.9	8.18989
134.875	8.2492		134.875	8.14212		80.925	8.2688		67.4375	8.27841		53.95	8.28649		53.95	8.23545		53.95	8.17843				269.75	8.30986		134.875	8.12176		80.925	8.26346		67.4375	8.27159		53.95	8.2685		53.95	8.22363		53.95	8.19257
135	8.24849		135	8.14552		81	8.26662		67.5	8.27318		54	8.28498		54	8.23586		54	8.17885				270	8.30596		135	8.12269		81	8.26731		67.5	8.27585		54	8.27009		54	8.22206		54	8.19042
135.125	8.24544		135.125	8.14588		81.075	8.26801		67.5625	8.27339		54.05	8.28624		54.05	8.2383		54.05	8.17973				270.25	8.305		135.125	8.11853		81.075	8.26713		67.5625	8.2693		54.05	8.27069		54.05	8.22703		54.05	8.18949
135.25	8.23619		135.25	8.14128		81.15	8.27005		67.625	8.27453		54.1	8.28288		54.1	8.23562		54.1	8.18097				270.5	8.30881		135.25	8.12071		81.15	8.26669		67.625	8.27029		54.1	8.26999		54.1	8.22937		54.1	8.19239
135.375	8.24274		135.375	8.14455		81.225	8.26768		67.6875	8.27465		54.15	8.28648		54.15	8.23572		54.15	8.1788				270.75	8.30975		135.375	8.12167		81.225	8.26862		67.6875	8.26857		54.15	8.26936		54.15	8.22532		54.15	8.18994
135.5	8.24334		135.5	8.14202		81.3	8.264		67.75	8.27424		54.2	8.28479		54.2	8.23916		54.2	8.18239				271	8.30514		135.5	8.12195		81.3	8.26971		67.75	8.27209		54.2	8.27013		54.2	8.22346		54.2	8.1915
135.625	8.24338		135.625	8.142		81.375	8.2678		67.8125	8.27472		54.25	8.27973		54.25	8.23965		54.25	8.18028				271.25	8.31053		135.625	8.12175		81.375	8.2662		67.8125	8.27143		54.25	8.26952		54.25	8.22331		54.25	8.18834
135.75	8.24159		135.75	8.14047		81.45	8.26606		67.875	8.27772		54.3	8.28571		54.3	8.23873		54.3	8.18177				271.5	8.30912		135.75	8.11835		81.45	8.26253		67.875	8.27199		54.3	8.26999		54.3	8.22843		54.3	8.19245
135.875	8.23867		135.875	8.14324		81.525	8.26922		67.9375	8.2759		54.35	8.28392		54.35	8.23674		54.35	8.18104				271.75	8.30582		135.875	8.12231		81.525	8.2654		67.9375	8.27042		54.35	8.26569		54.35	8.22775		54.35	8.18944
136	8.24464		136	8.13949		81.6	8.27022		68	8.2769		54.4	8.2818		54.4	8.23466		54.4	8.18125				272	8.30826		136	8.12353		81.6	8.26842		68	8.2698		54.4	8.26773		54.4	8.22201		54.4	8.18828
136.125	8.24592		136.125	8.14173		81.675	8.27171		68.0625	8.27695		54.45	8.28386		54.45	8.23129		54.45	8.17735				272.25	8.30518		136.125	8.12307		81.675	8.26626		68.0625	8.27276		54.45	8.26521		54.45	8.22581		54.45	8.19039
136.25	8.24188		136.25	8.14333		81.75	8.26942		68.125	8.27541		54.5	8.28311		54.5	8.23517		54.5	8.17862				272.5	8.30826		136.25	8.12377		81.75	8.26828		68.125	8.27376		54.5	8.27412		54.5	8.22417		54.5	8.19033
136.375	8.24537		136.375	8.14124		81.825	8.26886		68.1875	8.27895		54.55	8.28636		54.55	8.23177		54.55	8.17778				272.75	8.30999		136.375	8.11913		81.825	8.27015		68.1875	8.27254		54.55	8.27264		54.55	8.22281		54.55	8.18847
136.5	8.24708		136.5	8.14039		81.9	8.27155		68.25	8.27723		54.6	8.28157		54.6	8.2369		54.6	8.17776				273	8.30297		136.5	8.12069		81.9	8.26943		68.25	8.27177		54.6	8.27432		54.6	8.22539		54.6	8.1876
136.625	8.23738		136.625	8.14273		81.975	8.26805		68.3125	8.27751		54.65	8.2859		54.65	8.23804		54.65	8.17978				273.25	8.30819		136.625	8.12412		81.975	8.26483		68.3125	8.27167		54.65	8.27054		54.65	8.22433		54.65	8.19164
136.75	8.23904		136.75	8.14455		82.05	8.26991		68.375	8.27497		54.7	8.28586		54.7	8.23507		54.7	8.17795				273.5	8.30924		136.75	8.1232		82.05	8.2686		68.375	8.27065		54.7	8.26962		54.7	8.22508		54.7	8.18884
136.875	8.24477		136.875	8.14278		82.125	8.26926		68.4375	8.27341		54.75	8.287		54.75	8.23491		54.75	8.1788				273.75	8.30719		136.875	8.12462		82.125	8.27138		68.4375	8.27137		54.75	8.27002		54.75	8.22529		54.75	8.18958
137	8.24492		137	8.14605		82.2	8.26886		68.5	8.27421		54.8	8.2849		54.8	8.23483		54.8	8.17778				274	8.31013		137	8.11951		82.2	8.27131		68.5	8.27083		54.8	8.2698		54.8	8.2243		54.8	8.19082
137.125	8.24178		137.125	8.14199		82.275	8.26739		68.5625	8.27766		54.85	8.28331		54.85	8.23656		54.85	8.17809				274.25	8.31271		137.125	8.12336		82.275	8.26763		68.5625	8.2728		54.85	8.27029		54.85	8.22325		54.85	8.18949
137.25	8.23717		137.25	8.14333		82.35	8.26886		68.625	8.27439		54.9	8.28133		54.9	8.23348		54.9	8.18184				274.5	8.30616		137.25	8.12309		82.35	8.27238		68.625	8.2737		54.9	8.27242		54.9	8.22027		54.9	8.19157
137.375	8.24294		137.375	8.14481		82.425	8.27109		68.6875	8.27489		54.95	8.28198		54.95	8.23577		54.95	8.18208				274.75	8.30732		137.375	8.12311		82.425	8.26911		68.6875	8.27189		54.95	8.27028		54.95	8.22369		54.95	8.19042
137.5	8.24396		137.5	8.14366		82.5	8.26919		68.75	8.27577		55	8.28536		55	8.23621		55	8.18076				275	8.3031		137.5	8.1238		82.5	8.26957		68.75	8.27489		55	8.27151		55	8.22431		55	8.18905
137.625	8.24237		137.625	8.14102		82.575	8.26597		68.8125	8.27965		55.05	8.28369		55.05	8.23823		55.05	8.18234				275.25	8.3046		137.625	8.12354		82.575	8.2705		68.8125	8.27079		55.05	8.27211		55.05	8.2237		55.05	8.18913
137.75	8.24277		137.75	8.14278		82.65	8.26735		68.875	8.27433		55.1	8.28352		55.1	8.23266		55.1	8.18138				275.5	8.31452		137.75	8.12394		82.65	8.2683		68.875	8.27375		55.1	8.2678		55.1	8.2266		55.1	8.18984
137.875	8.24843		137.875	8.14024		82.725	8.27015		68.9375	8.27236		55.15	8.28148		55.15	8.23804		55.15	8.17808				275.75	8.31069		137.875	8.12355		82.725	8.26974		68.9375	8.27226		55.15	8.26977		55.15	8.22497		55.15	8.19167
138	8.24798		138	8.14417		82.8	8.26544		69	8.2738		55.2	8.28166		55.2	8.23773		55.2	8.17793				276	8.3045		138	8.12234		82.8	8.27106		69	8.27566		55.2	8.26918		55.2	8.22294		55.2	8.1891
138.125	8.24386		138.125	8.14437		82.875	8.26902		69.0625	8.27407		55.25	8.28454		55.25	8.23607		55.25	8.17816				276.25	8.30837		138.125	8.12309		82.875	8.26825		69.0625	8.27351		55.25	8.26787		55.25	8.22589		55.25	8.18881
138.25	8.24549		138.25	8.14581		82.95	8.26602		69.125	8.27559		55.3	8.28143		55.3	8.23945		55.3	8.17657				276.5	8.3077		138.25	8.1208		82.95	8.27095		69.125	8.27488		55.3	8.26938		55.3	8.22571		55.3	8.19024
138.375	8.24447		138.375	8.14291		83.025	8.26683		69.1875	8.27657		55.35	8.28194		55.35	8.23661		55.35	8.18034				276.75	8.31282		138.375	8.12308		83.025	8.27139		69.1875	8.27396		55.35	8.26922		55.35	8.22525		55.35	8.18989
138.5	8.24652		138.5	8.14471		83.1	8.26767		69.25	8.27516		55.4	8.28348		55.4	8.23683		55.4	8.17882				277	8.31511		138.5	8.12348		83.1	8.27499		69.25	8.27525		55.4	8.26854		55.4	8.22541		55.4	8.18892
138.625	8.24486		138.625	8.14729		83.175	8.26811		69.3125	8.27755		55.45	8.28335		55.45	8.23912		55.45	8.18125				277.25	8.31127		138.625	8.11786		83.175	8.27104		69.3125	8.2766		55.45	8.26976		55.45	8.22746		55.45	8.1903
138.75	8.24579		138.75	8.14337		83.25	8.26935		69.375	8.27481		55.5	8.2848		55.5	8.23876		55.5	8.17874				277.5	8.30512		138.75	8.12215		83.25	8.26886		69.375	8.27654		55.5	8.26878		55.5	8.22727		55.5	8.19074
138.875	8.24631		138.875	8.14324		83.325	8.27098		69.4375	8.27121		55.55	8.28343		55.55	8.23919		55.55	8.17473				277.75	8.30473		138.875	8.12146		83.325	8.26818		69.4375	8.27614		55.55	8.27051		55.55	8.23115		55.55	8.18939
139	8.24041		139	8.14535		83.4	8.26869		69.5	8.27378		55.6	8.28497		55.6	8.23603		55.6	8.17861				278	8.31012		139	8.12118		83.4	8.26695		69.5	8.27339		55.6	8.26978		55.6	8.22703		55.6	8.19026
139.125	8.24715		139.125	8.14411		83.475	8.27068		69.5625	8.27715		55.65	8.28299		55.65	8.23833		55.65	8.17678				278.25	8.31385		139.125	8.12334		83.475	8.26935		69.5625	8.27466		55.65	8.27096		55.65	8.2269		55.65	8.19216
139.25	8.24397		139.25	8.14124		83.55	8.26753		69.625	8.27567		55.7	8.28296		55.7	8.23809		55.7	8.17702				278.5	8.30431		139.25	8.12231		83.55	8.26673		69.625	8.27386		55.7	8.26872		55.7	8.22432		55.7	8.19075
139.375	8.24719		139.375	8.14316		83.625	8.26715		69.6875	8.27276		55.75	8.28162		55.75	8.23695		55.75	8.17789				278.75	8.30346		139.375	8.1236		83.625	8.26875		69.6875	8.27289		55.75	8.27272		55.75	8.22543		55.75	8.18991
139.5	8.24416		139.5	8.1441		83.7	8.26982		69.75	8.27908		55.8	8.2835		55.8	8.2388		55.8	8.18094				279	8.30676		139.5	8.12078		83.7	8.27074		69.75	8.26908		55.8	8.27166		55.8	8.22589		55.8	8.19111
139.625	8.2476		139.625	8.14479		83.775	8.27026		69.8125	8.27966		55.85	8.28386		55.85	8.23861		55.85	8.17851				279.25	8.30746		139.625	8.12242		83.775	8.27228		69.8125	8.27254		55.85	8.26793		55.85	8.22448		55.85	8.19235
139.75	8.24574		139.75	8.14416		83.85	8.26888		69.875	8.27476		55.9	8.28102		55.9	8.23719		55.9	8.18012				279.5	8.31036		139.75	8.12503		83.85	8.27263		69.875	8.27271		55.9	8.27216		55.9	8.22705		55.9	8.1909
139.875	8.24562		139.875	8.14063		83.925	8.2682		69.9375	8.28026		55.95	8.28479		55.95	8.23592		55.95	8.17873				279.75	8.31349		139.875	8.12245		83.925	8.27157		69.9375	8.26773		55.95	8.27121		55.95	8.22667		55.95	8.19164
140	8.23955		140	8.14132		84	8.26632		70	8.27765		56	8.28416		56	8.23665		56	8.18043				280	8.31143		140	8.12424		84	8.27069		70	8.27046		56	8.27224		56	8.22601		56	8.19482
140.125	8.23811		140.125	8.14359		84.075	8.26888		70.0625	8.27554		56.05	8.28732		56.05	8.23839		56.05	8.18238				280.25	8.30918		140.125	8.12488		84.075	8.26846		70.0625	8.2737		56.05	8.27188		56.05	8.22888		56.05	8.19004
140.25	8.24458		140.25	8.14379		84.15	8.26913		70.125	8.2775		56.1	8.28553		56.1	8.24011		56.1	8.18197				280.5	8.30967		140.25	8.12474		84.15	8.27523		70.125	8.27175		56.1	8.27045		56.1	8.2236		56.1	8.193
140.375	8.23753		140.375	8.14091		84.225	8.26916		70.1875	8.27437		56.15	8.2835		56.15	8.2346		56.15	8.17686				280.75	8.30641		140.375	8.12604		84.225	8.26976		70.1875	8.27227		56.15	8.27041		56.15	8.2248		56.15	8.19531
140.5	8.24557		140.5	8.14363		84.3	8.27107		70.25	8.27925		56.2	8.2829		56.2	8.23657		56.2	8.18107				281	8.31163		140.5	8.12661		84.3	8.27257		70.25	8.26985		56.2	8.27042		56.2	8.22542		56.2	8.19067
140.625	8.24695		140.625	8.14715		84.375	8.27145		70.3125	8.27587		56.25	8.28376		56.25	8.23802		56.25	8.17985				281.25	8.30857		140.625	8.12417		84.375	8.27035		70.3125	8.27317		56.25	8.27145		56.25	8.22584		56.25	8.19182
140.75	8.24427		140.75	8.1435		84.45	8.27008		70.375	8.27497		56.3	8.28327		56.3	8.23918		56.3	8.17735				281.5	8.30944		140.75	8.1238		84.45	8.27404		70.375	8.27393		56.3	8.2714		56.3	8.2263		56.3	8.19038
140.875	8.24311		140.875	8.14265		84.525	8.27339		70.4375	8.27736		56.35	8.28587		56.35	8.23576		56.35	8.18185				281.75	8.30902		140.875	8.1215		84.525	8.26945		70.4375	8.27448		56.35	8.27199		56.35	8.22526		56.35	8.18867
141	8.24511		141	8.14174		84.6	8.26955		70.5	8.27714		56.4	8.28587		56.4	8.23407		56.4	8.17698				282	8.30824		141	8.12497		84.6	8.27464		70.5	8.27049		56.4	8.27132		56.4	8.22757		56.4	8.19213
141.125	8.24359		141.125	8.1454		84.675	8.26948		70.5625	8.27868		56.45	8.28729		56.45	8.23726		56.45	8.17882				282.25	8.3119		141.125	8.12549		84.675	8.27118		70.5625	8.27161		56.45	8.27375		56.45	8.2261		56.45	8.18874
141.25	8.24266		141.25	8.14332		84.75	8.27125		70.625	8.27521		56.5	8.28802		56.5	8.23178		56.5	8.1802				282.5	8.31027		141.25	8.12456		84.75	8.27135		70.625	8.2701		56.5	8.27342		56.5	8.22525		56.5	8.19268
141.375	8.24373		141.375	8.14718		84.825	8.27388		70.6875	8.27225		56.55	8.28772		56.55	8.2377		56.55	8.17867				282.75	8.31489		141.375	8.12733		84.825	8.27024		70.6875	8.27023		56.55	8.26988		56.55	8.22445		56.55	8.19014
141.5	8.24903		141.5	8.14529		84.9	8.27238		70.75	8.27632		56.6	8.28597		56.6	8.23833		56.6	8.18083				283	8.31938		141.5	8.12726		84.9	8.26953		70.75	8.27219		56.6	8.26964		56.6	8.22519		56.6	8.19134
141.625	8.24725		141.625	8.1445		84.975	8.27263		70.8125	8.27408		56.65	8.28956		56.65	8.23718		56.65	8.18064				283.25	8.31449		141.625	8.12783		84.975	8.26847		70.8125	8.27445		56.65	8.27184		56.65	8.22588		56.65	8.18929
141.75	8.24933		141.75	8.14609		85.05	8.26908		70.875	8.27818		56.7	8.28954		56.7	8.23696		56.7	8.18295				283.5	8.31287		141.75	8.12739		85.05	8.26995		70.875	8.27368		56.7	8.27255		56.7	8.22629		56.7	8.18991
141.875	8.24287		141.875	8.14565		85.125	8.26905		70.9375	8.27779		56.75	8.28681		56.75	8.23867		56.75	8.18165				283.75	8.30691		141.875	8.12456		85.125	8.27032		70.9375	8.27475		56.75	8.26904		56.75	8.22946		56.75	8.18892
142	8.24156		142	8.14362		85.2	8.27166		71	8.27692		56.8	8.2845		56.8	8.23671		56.8	8.1802				284	8.30387		142	8.12444		85.2	8.26846		71	8.27391		56.8	8.27119		56.8	8.2269		56.8	8.19009
142.125	8.24857		142.125	8.14526		85.275	8.27077		71.0625	8.27932		56.85	8.28398		56.85	8.23854		56.85	8.18081				284.25	8.30629		142.125	8.12461		85.275	8.26963		71.0625	8.27136		56.85	8.27474		56.85	8.22697		56.85	8.18933
142.25	8.24882		142.25	8.14685		85.35	8.26586		71.125	8.27774		56.9	8.28387		56.9	8.2409		56.9	8.17808				284.5	8.30842		142.25	8.1257		85.35	8.26937		71.125	8.27393		56.9	8.27255		56.9	8.22619		56.9	8.18761
142.375	8.24883		142.375	8.14474		85.425	8.27319		71.1875	8.27852		56.95	8.28514		56.95	8.23728		56.95	8.17856				284.75	8.31082		142.375	8.12305		85.425	8.26856		71.1875	8.27216		56.95	8.26985		56.95	8.22727		56.95	8.19079
142.5	8.24371		142.5	8.14367		85.5	8.26906		71.25	8.27764		57	8.28417		57	8.237		57	8.18068				285	8.31378		142.5	8.1264		85.5	8.27383		71.25	8.277		57	8.27091		57	8.22656		57	8.19131
142.625	8.24883		142.625	8.14246		85.575	8.26836		71.3125	8.27821		57.05	8.28304		57.05	8.24039		57.05	8.18539				285.25	8.30865		142.625	8.12612		85.575	8.27187		71.3125	8.27297		57.05	8.27264		57.05	8.22682		57.05	8.18994
142.75	8.25271		142.75	8.14434		85.65	8.27067		71.375	8.27722		57.1	8.28464		57.1	8.24237		57.1	8.18003				285.5	8.31062		142.75	8.12492		85.65	8.26801		71.375	8.27325		57.1	8.26987		57.1	8.2276		57.1	8.19288
142.875	8.24847		142.875	8.14396		85.725	8.27332		71.4375	8.27645		57.15	8.28897		57.15	8.2402		57.15	8.1786				285.75	8.30964		142.875	8.12584		85.725	8.26942		71.4375	8.27575		57.15	8.27225		57.15	8.22793		57.15	8.18932
143	8.25123		143	8.14419		85.8	8.27011		71.5	8.27566		57.2	8.28856		57.2	8.24078		57.2	8.18061				286	8.31149		143	8.12492		85.8	8.27196		71.5	8.27614		57.2	8.27349		57.2	8.22754		57.2	8.19073
143.125	8.24873		143.125	8.14201		85.875	8.27145		71.5625	8.27803		57.25	8.28422		57.25	8.23915		57.25	8.18099				286.25	8.30937		143.125	8.12642		85.875	8.27081		71.5625	8.27455		57.25	8.27222		57.25	8.22615		57.25	8.19024
143.25	8.25005		143.25	8.14208		85.95	8.27209		71.625	8.27952		57.3	8.28353		57.3	8.23995		57.3	8.18085				286.5	8.3146		143.25	8.12242		85.95	8.27021		71.625	8.27386		57.3	8.27381		57.3	8.2279		57.3	8.18869
143.375	8.24868		143.375	8.14348		86.025	8.27384		71.6875	8.27917		57.35	8.28555		57.35	8.24164		57.35	8.18065				286.75	8.31601		143.375	8.12459		86.025	8.27023		71.6875	8.27309		57.35	8.27587		57.35	8.22543		57.35	8.19225
143.5	8.24655		143.5	8.14505		86.1	8.27099		71.75	8.27981		57.4	8.28666		57.4	8.24202		57.4	8.18294				287	8.30914		143.5	8.12535		86.1	8.27199		71.75	8.27713		57.4	8.27256		57.4	8.22727		57.4	8.1901
143.625	8.24758		143.625	8.14146		86.175	8.27321		71.8125	8.27986		57.45	8.28639		57.45	8.23868		57.45	8.17953				287.25	8.30985		143.625	8.12442		86.175	8.27373		71.8125	8.27687		57.45	8.27484		57.45	8.22678		57.45	8.19353
143.75	8.24994		143.75	8.14757		86.25	8.27358		71.875	8.27566		57.5	8.28409		57.5	8.24078		57.5	8.18058				287.5	8.30821		143.75	8.12542		86.25	8.27032		71.875	8.27258		57.5	8.2749		57.5	8.22762		57.5	8.18966
143.875	8.24656		143.875	8.14577		86.325	8.27297		71.9375	8.27728		57.55	8.28438		57.55	8.23772		57.55	8.18358				287.75	8.31204		143.875	8.12302		86.325	8.27039		71.9375	8.27332		57.55	8.27201		57.55	8.22718		57.55	8.1907
144	8.24394		144	8.14769		86.4	8.27327		72	8.27675		57.6	8.28367		57.6	8.24079		57.6	8.17965				288	8.31095		144	8.12508		86.4	8.275		72	8.27581		57.6	8.27279		57.6	8.22519		57.6	8.1909
144.125	8.24313		144.125	8.14524		86.475	8.27138		72.0625	8.27479		57.65	8.28415		57.65	8.23776		57.65	8.17923				288.25	8.31109		144.125	8.12511		86.475	8.271		72.0625	8.27399		57.65	8.27151		57.65	8.22458		57.65	8.19317
144.25	8.25167		144.25	8.14625		86.55	8.2716		72.125	8.27943		57.7	8.28694		57.7	8.23864		57.7	8.18004				288.5	8.31115		144.25	8.12677		86.55	8.27188		72.125	8.27289		57.7	8.27318		57.7	8.22729		57.7	8.19237
144.375	8.2483		144.375	8.14884		86.625	8.27023		72.1875	8.27687		57.75	8.285		57.75	8.23485		57.75	8.17991				288.75	8.30994		144.375	8.12821		86.625	8.27293		72.1875	8.27426		57.75	8.27493		57.75	8.22607		57.75	8.18978
144.5	8.24972		144.5	8.14752		86.7	8.27361		72.25	8.27832		57.8	8.2867		57.8	8.23862		57.8	8.18058				289	8.31053		144.5	8.12469		86.7	8.27184		72.25	8.27893		57.8	8.2735		57.8	8.22673		57.8	8.19107
144.625	8.24712		144.625	8.14602		86.775	8.27249		72.3125	8.27589		57.85	8.28177		57.85	8.23761		57.85	8.17686				289.25	8.31101		144.625	8.1276		86.775	8.26815		72.3125	8.27782		57.85	8.27371		57.85	8.22529		57.85	8.19112
144.75	8.24711		144.75	8.14344		86.85	8.27432		72.375	8.28122		57.9	8.28626		57.9	8.23703		57.9	8.17874				289.5	8.31375		144.75	8.12568		86.85	8.26998		72.375	8.27565		57.9	8.27201		57.9	8.22396		57.9	8.19088
144.875	8.25449		144.875	8.14819		86.925	8.27396		72.4375	8.2777		57.95	8.28404		57.95	8.23855		57.95	8.17835				289.75	8.31297		144.875	8.12724		86.925	8.27105		72.4375	8.27011		57.95	8.27244		57.95	8.22673		57.95	8.19072
145	8.25627		145	8.14746		87	8.26834		72.5	8.276		58	8.28661		58	8.23706		58	8.17814				290	8.31209		145	8.12736		87	8.27621		72.5	8.27306		58	8.26953		58	8.22765		58	8.18872
145.125	8.25455		145.125	8.14616		87.075	8.26989		72.5625	8.28156		58.05	8.285		58.05	8.23808		58.05	8.17909				290.25	8.3127		145.125	8.12385		87.075	8.27196		72.5625	8.27486		58.05	8.2703		58.05	8.22697		58.05	8.19254
145.25	8.24038		145.25	8.14654		87.15	8.27105		72.625	8.27551		58.1	8.28857		58.1	8.23585		58.1	8.18017				290.5	8.31533		145.25	8.12271		87.15	8.27324		72.625	8.27175		58.1	8.27364		58.1	8.22878		58.1	8.19206
145.375	8.24495		145.375	8.1497		87.225	8.26949		72.6875	8.27549		58.15	8.28971		58.15	8.23724		58.15	8.1788				290.75	8.31254		145.375	8.12671		87.225	8.27366		72.6875	8.27676		58.15	8.27213		58.15	8.22766		58.15	8.19126
145.5	8.24706		145.5	8.14188		87.3	8.27234		72.75	8.27536		58.2	8.29155		58.2	8.23662		58.2	8.17659				291	8.3095		145.5	8.12559		87.3	8.27526		72.75	8.27196		58.2	8.27288		58.2	8.22755		58.2	8.19082
145.625	8.24374		145.625	8.14854		87.375	8.27342		72.8125	8.27729		58.25	8.29041		58.25	8.23637		58.25	8.18068				291.25	8.31219		145.625	8.12722		87.375	8.27089		72.8125	8.27307		58.25	8.27736		58.25	8.22846		58.25	8.19177
145.75	8.24509		145.75	8.14775		87.45	8.27239		72.875	8.27806		58.3	8.28627		58.3	8.23632		58.3	8.18108				291.5	8.31193		145.75	8.12687		87.45	8.27292		72.875	8.27774		58.3	8.2744		58.3	8.22562		58.3	8.19161
145.875	8.24617		145.875	8.14402		87.525	8.27122		72.9375	8.27753		58.35	8.28608		58.35	8.23662		58.35	8.18052				291.75	8.30911		145.875	8.12937		87.525	8.27255		72.9375	8.27855		58.35	8.27371		58.35	8.22856		58.35	8.18971
146	8.2543		146	8.14446		87.6	8.27468		73	8.2781		58.4	8.29103		58.4	8.23742		58.4	8.17921				292	8.31006		146	8.12762		87.6	8.27487		73	8.27131		58.4	8.27434		58.4	8.22564		58.4	8.19186
146.125	8.25148		146.125	8.14528		87.675	8.27404		73.0625	8.27659		58.45	8.28951		58.45	8.23694		58.45	8.17939				292.25	8.30788		146.125	8.12606		87.675	8.27002		73.0625	8.27459		58.45	8.27394		58.45	8.22723		58.45	8.19078
146.25	8.24526		146.25	8.14615		87.75	8.26773		73.125	8.27746		58.5	8.28571		58.5	8.23648		58.5	8.17977				292.5	8.31432		146.25	8.12703		87.75	8.27331		73.125	8.27544		58.5	8.27516		58.5	8.22666		58.5	8.19044
146.375	8.24354		146.375	8.14919		87.825	8.27227		73.1875	8.27749		58.55	8.28987		58.55	8.23711		58.55	8.17942				292.75	8.31114		146.375	8.12586		87.825	8.27208		73.1875	8.27254		58.55	8.27493		58.55	8.22679		58.55	8.19162
146.5	8.24541		146.5	8.14864		87.9	8.27275		73.25	8.27674		58.6	8.28831		58.6	8.23902		58.6	8.17973				293	8.3108		146.5	8.12417		87.9	8.27481		73.25	8.27436		58.6	8.27073		58.6	8.22817		58.6	8.18803
146.625	8.24962		146.625	8.14808		87.975	8.27207		73.3125	8.27776		58.65	8.28645		58.65	8.24046		58.65	8.18172				293.25	8.31382		146.625	8.12271		87.975	8.27265		73.3125	8.27571		58.65	8.26943		58.65	8.23233		58.65	8.19139
146.75	8.24807		146.75	8.14882		88.05	8.27093		73.375	8.27934		58.7	8.2902		58.7	8.23852		58.7	8.179				293.5	8.30784		146.75	8.12506		88.05	8.27023		73.375	8.27762		58.7	8.26903		58.7	8.22729		58.7	8.19124
146.875	8.24449		146.875	8.1485		88.125	8.27594		73.4375	8.27325		58.75	8.29053		58.75	8.24183		58.75	8.18124				293.75	8.3112		146.875	8.12733		88.125	8.27454		73.4375	8.27674		58.75	8.27104		58.75	8.22684		58.75	8.1905
147	8.24518		147	8.14595		88.2	8.27287		73.5	8.27947		58.8	8.28824		58.8	8.24097		58.8	8.18001				294	8.31246		147	8.12963		88.2	8.27575		73.5	8.27773		58.8	8.26995		58.8	8.22577		58.8	8.19081
147.125	8.24928		147.125	8.14921		88.275	8.27017		73.5625	8.27973		58.85	8.28866		58.85	8.23761		58.85	8.18164				294.25	8.30715		147.125	8.12718		88.275	8.27419		73.5625	8.27278		58.85	8.27067		58.85	8.2239		58.85	8.19015
147.25	8.24982		147.25	8.14926		88.35	8.27415		73.625	8.27736		58.9	8.29018		58.9	8.23769		58.9	8.18123				294.5	8.30752		147.25	8.12843		88.35	8.27184		73.625	8.27613		58.9	8.26948		58.9	8.22594		58.9	8.19352
147.375	8.24152		147.375	8.14731		88.425	8.271		73.6875	8.27865		58.95	8.28667		58.95	8.24028		58.95	8.1784				294.75	8.3122		147.375	8.12781		88.425	8.27663		73.6875	8.27733		58.95	8.27369		58.95	8.22781		58.95	8.19151
147.5	8.25213		147.5	8.14743		88.5	8.27525		73.75	8.27815		59	8.28507		59	8.23863		59	8.18052				295	8.31767		147.5	8.12443		88.5	8.27387		73.75	8.27335		59	8.27298		59	8.22412		59	8.19176
147.625	8.25063		147.625	8.14648		88.575	8.27231		73.8125	8.27834		59.05	8.28701		59.05	8.23901		59.05	8.17929				295.25	8.31451		147.625	8.12855		88.575	8.27285		73.8125	8.27856		59.05	8.27942		59.05	8.22777		59.05	8.19216
147.75	8.24588		147.75	8.14892		88.65	8.27005		73.875	8.2782		59.1	8.28613		59.1	8.23874		59.1	8.18247				295.5	8.30992		147.75	8.12603		88.65	8.27491		73.875	8.27381		59.1	8.2779		59.1	8.2281		59.1	8.19273
147.875	8.24241		147.875	8.14897		88.725	8.2769		73.9375	8.27902		59.15	8.28814		59.15	8.23874		59.15	8.17929				295.75	8.31114		147.875	8.12494		88.725	8.27559		73.9375	8.27631		59.15	8.27882		59.15	8.22785		59.15	8.18986
148	8.24725		148	8.15046		88.8	8.2744		74	8.27783		59.2	8.28677		59.2	8.24066		59.2	8.18168				296	8.30438		148	8.12643		88.8	8.27627		74	8.27299		59.2	8.27492		59.2	8.22858		59.2	8.19265
148.125	8.2484		148.125	8.14925		88.875	8.27253		74.0625	8.27644		59.25	8.28601		59.25	8.24003		59.25	8.18317				296.25	8.31036		148.125	8.12578		88.875	8.27531		74.0625	8.27557		59.25	8.27667		59.25	8.22846		59.25	8.19028
148.25	8.24758		148.25	8.14937		88.95	8.27144		74.125	8.27918		59.3	8.28585		59.3	8.2396		59.3	8.17715				296.5	8.31379		148.25	8.12861		88.95	8.27411		74.125	8.27975		59.3	8.2802		59.3	8.22846		59.3	8.19039
148.375	8.25234		148.375	8.14798		89.025	8.27273		74.1875	8.27715		59.35	8.28757		59.35	8.23975		59.35	8.18469				296.75	8.31121		148.375	8.1271		89.025	8.27823		74.1875	8.27774		59.35	8.27416		59.35	8.22646		59.35	8.19176
148.5	8.24836		148.5	8.15096		89.1	8.27046		74.25	8.27719		59.4	8.28692		59.4	8.24108		59.4	8.18254				297	8.3048		148.5	8.13063		89.1	8.27493		74.25	8.27879		59.4	8.27692		59.4	8.228		59.4	8.19176
148.625	8.24675		148.625	8.1499		89.175	8.27223		74.3125	8.27585		59.45	8.28723		59.45	8.23767		59.45	8.18113				297.25	8.30933		148.625	8.12936		89.175	8.27354		74.3125	8.27808		59.45	8.27451		59.45	8.22674		59.45	8.19092
148.75	8.24348		148.75	8.14929		89.25	8.27355		74.375	8.28262		59.5	8.2854		59.5	8.24362		59.5	8.18294				297.5	8.3137		148.75	8.12887		89.25	8.2708		74.375	8.27777		59.5	8.28022		59.5	8.22793		59.5	8.19224
148.875	8.24287		148.875	8.1512		89.325	8.2757		74.4375	8.27861		59.55	8.28601		59.55	8.24205		59.55	8.18289				297.75	8.31586		148.875	8.12688		89.325	8.27454		74.4375	8.27629		59.55	8.27476		59.55	8.22846		59.55	8.19054
149	8.24034		149	8.148		89.4	8.27445		74.5	8.28116		59.6	8.28763		59.6	8.24171		59.6	8.17997				298	8.31027		149	8.12689		89.4	8.27227		74.5	8.27484		59.6	8.27326		59.6	8.2271		59.6	8.19298
149.125	8.24607		149.125	8.14864		89.475	8.27432		74.5625	8.28172		59.65	8.28768		59.65	8.24169		59.65	8.18041				298.25	8.31681		149.125	8.13015		89.475	8.27391		74.5625	8.27474		59.65	8.27189		59.65	8.22749		59.65	8.19241
149.25	8.24249		149.25	8.14677		89.55	8.27303		74.625	8.27946		59.7	8.2843		59.7	8.23824		59.7	8.1824				298.5	8.31068		149.25	8.12433		89.55	8.27704		74.625	8.27628		59.7	8.27279		59.7	8.22568		59.7	8.19482
149.375	8.25009		149.375	8.14956		89.625	8.27386		74.6875	8.28238		59.75	8.28728		59.75	8.24097		59.75	8.18395				298.75	8.31079		149.375	8.1293		89.625	8.27597		74.6875	8.27575		59.75	8.27315		59.75	8.22626		59.75	8.19353
149.5	8.25211		149.5	8.14863		89.7	8.27219		74.75	8.27913		59.8	8.28625		59.8	8.24047		59.8	8.18453				299	8.31136		149.5	8.13		89.7	8.27641		74.75	8.2727		59.8	8.27563		59.8	8.22591		59.8	8.19259
149.625	8.247		149.625	8.14925		89.775	8.27348		74.8125	8.2807		59.85	8.28746		59.85	8.23444		59.85	8.18188				299.25	8.30709		149.625	8.12889		89.775	8.2744		74.8125	8.27297		59.85	8.27458		59.85	8.22887		59.85	8.19197
149.75	8.24343		149.75	8.14844		89.85	8.27341		74.875	8.27954		59.9	8.2879		59.9	8.23898		59.9	8.18589				299.5	8.31433		149.75	8.13101		89.85	8.27451		74.875	8.2727		59.9	8.27489		59.9	8.22775		59.9	8.19077
149.875	8.24132		149.875	8.15057		89.925	8.27277		74.9375	8.27809		59.95	8.2867		59.95	8.23939		59.95	8.18416				299.75	8.31546		149.875	8.12668		89.925	8.27809		74.9375	8.2793		59.95	8.27294		59.95	8.22867		59.95	8.19408
150	8.24624		150	8.15234		90	8.27451		75	8.28046		60	8.29068		60	8.24079		60	8.18242				300	8.31263		150	8.12525		90	8.27598		75	8.27395		60	8.27156		60	8.22647		60	8.19324
150.125	8.25686		150.125	8.14675		90.075	8.27524		75.0625	8.27818		60.05	8.28764		60.05	8.24163		60.05	8.18144				300.25	8.30924		150.125	8.12921		90.075	8.27471		75.0625	8.2759		60.05	8.27444		60.05	8.22732		60.05	8.19513
150.25	8.25238		150.25	8.14836		90.15	8.27347		75.125	8.27952		60.1	8.2888		60.1	8.24113		60.1	8.18289				300.5	8.3081		150.25	8.12904		90.15	8.27771		75.125	8.2788		60.1	8.27382		60.1	8.22735		60.1	8.19129
150.375	8.25088		150.375	8.14845		90.225	8.27479		75.1875	8.28183		60.15	8.28869		60.15	8.23941		60.15	8.18059				300.75	8.31687		150.375	8.12725		90.225	8.2744		75.1875	8.27494		60.15	8.27534		60.15	8.228		60.15	8.19352
150.5	8.24532		150.5	8.15119		90.3	8.275		75.25	8.28029		60.2	8.28593		60.2	8.2394		60.2	8.17974				301	8.32163		150.5	8.12669		90.3	8.27194		75.25	8.27612		60.2	8.27076		60.2	8.22638		60.2	8.19486
150.625	8.24597		150.625	8.14886		90.375	8.27477		75.3125	8.28124		60.25	8.2879		60.25	8.23746		60.25	8.17757				301.25	8.31742		150.625	8.12774		90.375	8.27375		75.3125	8.27638		60.25	8.27513		60.25	8.22894		60.25	8.19492
150.75	8.25155		150.75	8.14878		90.45	8.27482		75.375	8.27655		60.3	8.28786		60.3	8.24139		60.3	8.1792				301.5	8.30957		150.75	8.12836		90.45	8.27429		75.375	8.27309		60.3	8.27442		60.3	8.22916		60.3	8.19347
150.875	8.25372		150.875	8.14725		90.525	8.27454		75.4375	8.28105		60.35	8.28543		60.35	8.24162		60.35	8.18431				301.75	8.30751		150.875	8.1307		90.525	8.2772		75.4375	8.27926		60.35	8.27647		60.35	8.22681		60.35	8.19923
151	8.24963		151	8.14822		90.6	8.27343		75.5	8.28234		60.4	8.28496		60.4	8.23913		60.4	8.17732				302	8.31267		151	8.12812		90.6	8.27752		75.5	8.27841		60.4	8.27605		60.4	8.22652		60.4	8.1931
151.125	8.25327		151.125	8.14815		90.675	8.27339		75.5625	8.27669		60.45	8.28341		60.45	8.24268		60.45	8.18306				302.25	8.31045		151.125	8.12715		90.675	8.27871		75.5625	8.27719		60.45	8.27558		60.45	8.22724		60.45	8.19255
151.25	8.24894		151.25	8.14778		90.75	8.27551		75.625	8.27925		60.5	8.28944		60.5	8.2362		60.5	8.18052				302.5	8.30914		151.25	8.12817		90.75	8.27301		75.625	8.27996		60.5	8.27319		60.5	8.22875		60.5	8.19527
151.375	8.25016		151.375	8.14939		90.825	8.27396		75.6875	8.27496		60.55	8.28783		60.55	8.24145		60.55	8.18499				302.75	8.31215		151.375	8.12933		90.825	8.27795		75.6875	8.27823		60.55	8.27519		60.55	8.22736		60.55	8.19122
151.5	8.24821		151.5	8.14994		90.9	8.27441		75.75	8.28022		60.6	8.28727		60.6	8.23984		60.6	8.18278				303	8.3128		151.5	8.12953		90.9	8.27668		75.75	8.27499		60.6	8.27301		60.6	8.22432		60.6	8.18999
151.625	8.24514		151.625	8.14754		90.975	8.27507		75.8125	8.28035		60.65	8.28756		60.65	8.24251		60.65	8.18246				303.25	8.3172		151.625	8.1294		90.975	8.27466		75.8125	8.27526		60.65	8.27563		60.65	8.2283		60.65	8.19123
151.75	8.25466		151.75	8.14756		91.05	8.27776		75.875	8.27934		60.7	8.2886		60.7	8.23829		60.7	8.18433				303.5	8.31559		151.75	8.12822		91.05	8.27674		75.875	8.27749		60.7	8.27312		60.7	8.22727		60.7	8.19188
151.875	8.25501		151.875	8.14528		91.125	8.27702		75.9375	8.27975		60.75	8.28431		60.75	8.24005		60.75	8.18417				303.75	8.31237		151.875	8.13066		91.125	8.27746		75.9375	8.27621		60.75	8.27379		60.75	8.2274		60.75	8.18892
152	8.25746		152	8.14672		91.2	8.27584		76	8.28019		60.8	8.287		60.8	8.2395		60.8	8.18335				304	8.30981		152	8.12914		91.2	8.27607		76	8.27709		60.8	8.27602		60.8	8.22814		60.8	8.19333
152.125	8.25		152.125	8.14913		91.275	8.27507		76.0625	8.27839		60.85	8.28938		60.85	8.24068		60.85	8.18274				304.25	8.31509		152.125	8.12897		91.275	8.2764		76.0625	8.27612		60.85	8.27395		60.85	8.22685		60.85	8.18808
152.25	8.25606		152.25	8.14706		91.35	8.27552		76.125	8.27919		60.9	8.2848		60.9	8.24266		60.9	8.18292				304.5	8.31266		152.25	8.13096		91.35	8.27481		76.125	8.27601		60.9	8.27456		60.9	8.22645		60.9	8.19197
152.375	8.24854		152.375	8.14667		91.425	8.2763		76.1875	8.27633		60.95	8.2891		60.95	8.23976		60.95	8.18335				304.75	8.31496		152.375	8.13082		91.425	8.2747		76.1875	8.27571		60.95	8.27527		60.95	8.23066		60.95	8.19036
152.5	8.24534		152.5	8.1484		91.5	8.2741		76.25	8.28122		61	8.28445		61	8.23979		61	8.18341				305	8.31432		152.5	8.12909		91.5	8.27781		76.25	8.27819		61	8.27421		61	8.22724		61	8.1921
152.625	8.24523		152.625	8.14955		91.575	8.27552		76.3125	8.27916		61.05	8.28849		61.05	8.23924		61.05	8.18153				305.25	8.31618		152.625	8.12959		91.575	8.27527		76.3125	8.27505		61.05	8.27587		61.05	8.2284		61.05	8.19006
152.75	8.23896		152.75	8.14678		91.65	8.27515		76.375	8.27937		61.1	8.28814		61.1	8.24279		61.1	8.18349				305.5	8.31324		152.75	8.12703		91.65	8.2751		76.375	8.2758		61.1	8.27604		61.1	8.22775		61.1	8.19119
152.875	8.25364		152.875	8.14852		91.725	8.27534		76.4375	8.27881		61.15	8.28797		61.15	8.24226		61.15	8.18058				305.75	8.31716		152.875	8.13168		91.725	8.27443		76.4375	8.27774		61.15	8.27743		61.15	8.22496		61.15	8.19044
153	8.24678		153	8.14906		91.8	8.27491		76.5	8.28084		61.2	8.28784		61.2	8.24114		61.2	8.18283				306	8.31549		153	8.12935		91.8	8.27147		76.5	8.27632		61.2	8.27383		61.2	8.2254		61.2	8.19261
153.125	8.24111		153.125	8.15105		91.875	8.27644		76.5625	8.28099		61.25	8.28506		61.25	8.23978		61.25	8.18119				306.25	8.31637		153.125	8.13152		91.875	8.27442		76.5625	8.28133		61.25	8.27731		61.25	8.22521		61.25	8.19297
153.25	8.25203		153.25	8.14973		91.95	8.27143		76.625	8.27944		61.3	8.28991		61.3	8.24143		61.3	8.18101				306.5	8.32092		153.25	8.12889		91.95	8.27101		76.625	8.27894		61.3	8.27565		61.3	8.22915		61.3	8.19069
153.375	8.25393		153.375	8.14984		92.025	8.27412		76.6875	8.27805		61.35	8.28827		61.35	8.24186		61.35	8.18074				306.75	8.3186		153.375	8.13008		92.025	8.2752		76.6875	8.2782		61.35	8.27418		61.35	8.22764		61.35	8.19454
153.5	8.25047		153.5	8.15018		92.1	8.27509		76.75	8.28112		61.4	8.28784		61.4	8.24167		61.4	8.18413				307	8.31483		153.5	8.13012		92.1	8.27717		76.75	8.27611		61.4	8.2739		61.4	8.22628		61.4	8.19176
153.625	8.25152		153.625	8.15116		92.175	8.27885		76.8125	8.27905		61.45	8.28808		61.45	8.241		61.45	8.18355				307.25	8.31495		153.625	8.13114		92.175	8.272		76.8125	8.27647		61.45	8.2754		61.45	8.22928		61.45	8.18999
153.75	8.25328		153.75	8.14972		92.25	8.27601		76.875	8.28068		61.5	8.28855		61.5	8.24069		61.5	8.18227				307.5	8.31521		153.75	8.1285		92.25	8.27609		76.875	8.27837		61.5	8.27819		61.5	8.22669		61.5	8.19101
153.875	8.25805		153.875	8.14748		92.325	8.27692		76.9375	8.2794		61.55	8.28946		61.55	8.23909		61.55	8.18154				307.75	8.31121		153.875	8.12841		92.325	8.2794		76.9375	8.27661		61.55	8.27618		61.55	8.22885		61.55	8.18871
154	8.25359		154	8.15064		92.4	8.27647		77	8.28029		61.6	8.28807		61.6	8.2395		61.6	8.18391				308	8.31482		154	8.13065		92.4	8.27727		77	8.27419		61.6	8.27584		61.6	8.23112		61.6	8.19036
154.125	8.24337		154.125	8.15077		92.475	8.27201		77.0625	8.28038		61.65	8.29047		61.65	8.24449		61.65	8.18267				308.25	8.31804		154.125	8.13129		92.475	8.2747		77.0625	8.27831		61.65	8.2724		61.65	8.22943		61.65	8.18944
154.25	8.25206		154.25	8.14887		92.55	8.27421		77.125	8.27882		61.7	8.28657		61.7	8.24308		61.7	8.1818				308.5	8.31203		154.25	8.13219		92.55	8.27569		77.125	8.27882		61.7	8.27386		61.7	8.22804		61.7	8.19154
154.375	8.24733		154.375	8.14635		92.625	8.2785		77.1875	8.27977		61.75	8.28447		61.75	8.24147		61.75	8.17954				308.75	8.31283		154.375	8.13292		92.625	8.27586		77.1875	8.27602		61.75	8.27619		61.75	8.23034		61.75	8.19201
154.5	8.24597		154.5	8.15141		92.7	8.27411		77.25	8.27885		61.8	8.28862		61.8	8.24009		61.8	8.18143				309	8.3175		154.5	8.13262		92.7	8.27672		77.25	8.27877		61.8	8.27617		61.8	8.2305		61.8	8.19141
154.625	8.24361		154.625	8.14772		92.775	8.27626		77.3125	8.27713		61.85	8.28981		61.85	8.24252		61.85	8.18283				309.25	8.31711		154.625	8.13073		92.775	8.27574		77.3125	8.28056		61.85	8.27588		61.85	8.22722		61.85	8.19281
154.75	8.24952		154.75	8.15108		92.85	8.27702		77.375	8.28077		61.9	8.28865		61.9	8.23949		61.9	8.18534				309.5	8.31629		154.75	8.13377		92.85	8.27505		77.375	8.28014		61.9	8.28001		61.9	8.22755		61.9	8.19241
154.875	8.24646		154.875	8.15043		92.925	8.27615		77.4375	8.27935		61.95	8.2884		61.95	8.24503		61.95	8.18316				309.75	8.31749		154.875	8.13595		92.925	8.27532		77.4375	8.28002		61.95	8.27739		61.95	8.22718		61.95	8.19138
155	8.2467		155	8.15246		93	8.27728		77.5	8.28248		62	8.28993		62	8.24394		62	8.1821				310	8.31703		155	8.13029		93	8.27605		77.5	8.27741		62	8.27796		62	8.22747		62	8.19234
155.125	8.24869		155.125	8.15348		93.075	8.27739		77.5625	8.28469		62.05	8.29205		62.05	8.24267		62.05	8.18318				310.25	8.31735		155.125	8.13388		93.075	8.27513		77.5625	8.27731		62.05	8.27813		62.05	8.22784		62.05	8.19349
155.25	8.25023		155.25	8.15067		93.15	8.27639		77.625	8.28096		62.1	8.28638		62.1	8.2436		62.1	8.18314				310.5	8.32018		155.25	8.13139		93.15	8.27633		77.625	8.27789		62.1	8.27996		62.1	8.22974		62.1	8.19068
155.375	8.24819		155.375	8.15248		93.225	8.27414		77.6875	8.28035		62.15	8.28899		62.15	8.24389		62.15	8.1848				310.75	8.32228		155.375	8.12928		93.225	8.27717		77.6875	8.2761		62.15	8.27814		62.15	8.22682		62.15	8.19316
155.5	8.25158		155.5	8.15117		93.3	8.27543		77.75	8.28412		62.2	8.28921		62.2	8.2418		62.2	8.18257				311	8.32123		155.5	8.1309		93.3	8.27805		77.75	8.27594		62.2	8.27969		62.2	8.22842		62.2	8.19543
155.625	8.25212		155.625	8.15093		93.375	8.27616		77.8125	8.28095		62.25	8.28868		62.25	8.24222		62.25	8.18301				311.25	8.32108		155.625	8.12785		93.375	8.27572		77.8125	8.27818		62.25	8.27703		62.25	8.22758		62.25	8.19394
155.75	8.24666		155.75	8.15115		93.45	8.27437		77.875	8.27953		62.3	8.29021		62.3	8.23922		62.3	8.18401				311.5	8.31802		155.75	8.12877		93.45	8.27739		77.875	8.27795		62.3	8.27609		62.3	8.23019		62.3	8.19503
155.875	8.24823		155.875	8.15127		93.525	8.27297		77.9375	8.27989		62.35	8.28886		62.35	8.23926		62.35	8.18671				311.75	8.31773		155.875	8.13133		93.525	8.27482		77.9375	8.27835		62.35	8.27691		62.35	8.22836		62.35	8.19324
[truncated: 2,836 more rows]

## Sheet: Fig. 1d
Figure 1d (100 nM Klebicin added at 60 min)									50 nM Klebicin added at 60 min									50 nM Klebicin added at 60 min
[truncated: 10 more rows]

## Sheet: Fig. 1e
Figure 1e
[truncated: 978 more rows]

## Sheet: Fig. 1f
Figure 1f
[truncated: 153 more rows]

## Sheet: Fig. 3a
Figure 3a
[truncated: 46,936 more rows]

## Sheet: Fig. 4a
Figure 4a
[truncated: 3,003 more rows]

## Sheet: Supp. Fig. 2
Supplementary Figure 2
[truncated: 21,218 more rows]
[truncated: 5 more columns]

[truncated: 3 more sheets: Supp. Fig. 3, Supp. Fig. 4b and d, Supp. Fig, 4c and e]
